# Supplementary material for: Short DNA sequence patterns accurately identify broadly active human enhancers
Source: BMC Genomics. 2017 Jul 17;18:536. doi: 10.1186/s12864-017-3934-9 (PMC5512948; doi:10.1186/s12864-017-3934-9)
Supplement: Supplementary file 2 — Supplementary table S1. (TXT 54 kb) [file 12864_2017_3934_MOESM2_ESM.txt]

Target.ID	Fantom.ID	Target.consensus	Tissue.specificity.score
YY1	YY1	CAAGATGGCGGC	0.09
SREBF2	SREBF2	ATGGGGTGAT	0.26
RFX2	RFX2	CCGCGGTTGCCATGGCAAC	0.45
SREBF1	SREBF1	GTGGGGTGAT	0.47
HLF	HLF	TATTACGTAACC	0.82
REST	REST	GGCGCTGTCCATGGTGCTGAA	0.52
NFIC	NFIC	TTGGCA	0.28
CTCF	CTCF	TGGCCACCAGGGGGCGCTA	0.09
E2F1	E2F1	CGGGCGGGAGG	0.83
USF2	USF2	GGTCACATGAC	0.18
CEBPB	CEBPB	ATTGTGCAATA	0.8
CDX2	CDX2	TTTTATGGCTT	3.67
JUND(var.2)	JUND	GATGACATCATCTTT	0.18
TFAP2C	TFAP2C	CATGGCCCCAGGGCA	1.95
USF1	USF1	GGTCACGTGGC	0.16
KLF5	KLF5	GGGGCGGGGC	1.18
E2F4	E2F4	GGGCGGGAAGG	0.19
ZBTB33	ZBTB33	CAGATCTCGCGAGAG	0.49
E2F6	E2F6	GGGCGGGAAGG	0.29
JUN	JUN	ATGACATCATCTT	0.45
SOX9	SOX9	GAACAATGG	1.05
SOX9	SOX9	GAACAATGG	1.05
MAX	MAX	AAGCACATGG	0.11
CEBPA	CEBPA	ATTGCACAATA	1.4
SRF	SRF	CATGCCCAAATAAGGCAA	0.37
RFX5	RFX5	CTCCCTGGCAACAGC	0.2
SP1	SP1	GGGGGCGGGGC	0.15
TAL1::TCF3	TAL1	AACAGATGGTCG	2.37
PLAG1	PLAG1	GGGGCCCAAGGGGG	0.63
SP2	SP2	GGGAGGGGGCGGGGC	0.06
EGR1	EGR1	GGCGGGGGCGGGGG	0.91
FOXH1	FOXH1	TGTGGATTGGA	0.84
BATF::JUN	BATF	GAAATGACTCA	1.14
NFE2::MAF	NFE2	ATGACTCAGCAATTT	3.12
EBF1	EBF	TCCCTGGGGAC	0.73
FOSL2	FOSL2	GGATGACTCAT	0.43
NRF1	NRF1	TGCGCAGGCGC	0.06
TP53	TP53	CATGTCTGGGCATGT	0.37
TFAP2A	TFAP2A	CATTGCCTCAGGGCA	3.07
PBX1	PBX1	TTTGATTGATGG	0.4
ESR1	ESR1	AGGTCAGGGTGACCTGGGCC	2.09
JUNB	JUNB	GGATGACTCAT	0.75
FOS	FOS	AATGAGTCACA	0.89
JUN(var.2)	JUN	AGGAGATGACTCAT	0.45
PPARG	PPARG	GTAGGTCACGGTGACCTACT	1
JUND	JUND	GATGAGTCACC	0.18
ESR2	ESR2	AGGTCAGGGTGACCT	0.91
SMAD2::SMAD3::SMAD4	SMAD4	CTGTCTGTCACCT	0.2
RXRA::VDR	VDR	TGAACCCGATGACCC	1.08
FOSL1	FOSL1	CATGAGTCACC	1.06
IRF2	IRF2	GGAAAGCGAAACCAAAAC	0.18
NFYB	NFYB	CTGATTGGTCCATTT	0.62
MAFK	MAFK	AAATTGCTGACTCAG	0.85
MYC::MAX	MYC	GAGCACGTGGT	0.58
FOXA1	FOXA1	CAAAGTAAACATGGA	3
TP63	TP73L	GGGCATGTCTGGGCATGTCT	1.99
ZEB1	TCF8	CAGGTGAGG	0.92
RREB1	RREB1	TGGGGGGGGGTGGTTTGGGG	0.58
NR2C2	NR2C2	AGGGGTCAGAGGTCA	0.21
PAX5	PAX5	GAGGGCAGCCAAGCGTGAC	2.9
ESRRA	ESRRA	CCAAGGTCACA	0.43
HINFP	MIZF	GCGGACGTTA	0.12
MAFF	MAFF	AAAAATTGCTGACTCAGC	1.38
RELA	RELA	GGAAATTCCC	0.07
NFYA	NFYA	AGAGTGCTGATTGGTCCA	0.28
SRY	SRY	ATTGTTTAC	2.8
TEAD1	TEAD1	CGGAGGAATGTG	0.8
TCF7L2	TCF7L2	AAAGATCAAAGGAA	0.24
MEF2C	MEF2C	ATGCTAAAAATAGAA	1.1
BRCA1	BRCA1	GTGTTGT	0.73
HNF4G	HNF4G	TGGACTTTGGACTCT	2.16
MEF2A	MEF2A	AGCTAAAAATAGCAT	0.43
ELK4	ELK4	GCCGGAAGTGG	1.63
FLI1	FLI1	ACAGGAAGTGG	0.85
DUX4	DUX4	TGATTAAATTA	0
ELK1	ELK1	GAGCCGGAAG	0.33
REL	REL	GGAAATCCCC	0.47
NFIL3	NFIL3	TTATGTAACGT	0.76
HNF4A	HNF4A	CTGGACTTTGGACTC	3.46
RUNX2	RUNX2	GGGGTTTGTGGTTTG	1.1
Pax6	PAX6	TTCACGCATGAGTT	2.66
POU2F2	POU2F2	TTCATTTGCATAT	1.18
NHLH1	NHLH1	ACGCAGCTGCGC	0.78
SPIB	SPIB	TTCCTCT	2.51
ZNF263	ZNF263	GGAGGAGGAGGGGGAGGAGGA	0.05
NFKB1	NFKB1	GGGAATTTCCC	0.17
ELF1	ELF1	GAACCAGGAAGTG	0.39
PRDM1	PRDM1	AGAAAGTGAAAGTGA	0.99
NR1H2::RXRA	RXRA	GTTGACCTTTGACCTTT	0.2
FOXF2	FOXF2	ATTGTTTACGTTTG	1.56
STAT3	STAT3	CTTCTGGGAAA	0.18
NR2F1	NR2F1	AGGTTCAAAGGTCA	0.63
IRF1	IRF1	AAAGTGAAAGTGAAAGTAAAA	0.52
STAT2::STAT1	STAT1	GGAAAATGAAACTGA	0.33
GATA3	GATA3	AGATAAGA	2.16
STAT1	STAT1	TTTCCTGGAAA	0.33
NKX3-1	NKX3-1	TAAGTAT	3.02
FOXP2	FOXP2	AAGTAAACAAA	1
AR	AR	GAACATTCTGTTCTT	1.15
TAL1::GATA1	GATA1	CTTATCTGTGAGGAGCAG	3.76
HSF1	HSF1	CTTCTAGAAGGTTCT	0.21
GATA2	GATA2	ACAGATAAGAATCT	1.7
FOXP1	FOXP1	CAAAAGTAAACAAAG	0.38
ZBTB33	ZBTB33	TTAGCAGGAA	0.49
ELF2	ELF2	TGGCAGGAAGTAGGTTTC	0.31
EP300	EP300	AACAGGAAGT	0.18
NR3C1	NR3C1	TCAGCAGG	0.35
CTCF	CTCF	CCAGCAGGT	0.09
ZNF263	ZNF263	GGGGAGGAGG	0.05
NANOG	NANOG	GCACAGCAGG	0.56
ETV7	ETV7	CAGGAAGTAA	0.67
SPDEF	SPDEF	GCAGTAAGAAGTATAC	2.84
SPZ1	SPZ1	GCAGGAGGGTATGGC	3.53
E2F8	E2F8	TTTGGCGGGAAA	1.65
SPDEF	SPDEF	GCAGAAAGAAGTAACA	2.84
NFIC	NFIC	TCTTGGCAAGAAGCCAAA	0.28
TCF3	TCF3	CCGGCAGGTGTCCGC	0.44
TCF3	TCF3	GGCAGGTG	0.44
TCF3	TCF3	GGCAGGTGCCG	0.44
TCF4	TCF4	TGCAGGTGTG	0.56
WT1	WT1	GCGGGAGGG	2.44
MYOG	MYOG	GGCAGCTG	3.79
BDP1	BDP1	CCCGGAGGGCTTCCTGGAGGAGG	0.78
EGR1	EGR1	ACCGGAAGTG	0.91
TCF3	TCF3	AGCAGGTGTT	0.44
TCF12	TCF12	CCAGGTGT	0.25
TCF4	TCF4	AGCAGGTGCG	0.56
FLI1	FLI1	ACCGGATTTCCGGT	0.85
BACH1	BACH1	AGCATGACTCATCGT	0.56
TCF12	TCF12	CAGCTGGC	0.25
ID4	ID4	GACAGGTGTA	1.36
TAL1	TAL1	AGCAGATGGA	2.37
TCF12	TCF12	GGGGCAGCTGG	0.25
PAX5	PAX5	AGAGGAAGTG	2.9
CTCF	CTCF	CCAGCAGGGGGCGG	0.09
TCF12	TCF12	GCCTGGAAT	0.25
PAX9	PAX9	CGTCACGCATGACTGCA	2.86
CTCF	CTCF	CCACAGGCAGGTGC	0.09
HNF4	HNF4A	ACTGGACTT	3.46
SPIB	SPIB	AGAGGAA	2.51
VDR	VDR	AAACGGGTCAGGAAGTTCATC	1.08
PAX1	PAX1	CGTCACGCATGACTGCA	4.7
TCF3	TCF3	CCTGCGACAGGTGG	0.44
PAX6	PAX6	TTCACGCATGAGTT	2.66
NR3C1	NR3C1	TGAGCACGA	0.35
ZBTB33	ZBTB33	CTCGCGGGACC	0.49
MYOD1	MYOD1	GACAGGTGCT	4.51
PAX6	PAX6	TTTCACGCATGACTGCACA	2.66
LMO2	LMO2	CGCCAGGTGCAG	0.26
SPI1	SPI1	AGGAAGT	1.59
ELF5	ELF5	AAGGAAGTA	3.02
MYOD1	MYOD1	CCGCAGCAGGTGGCGAAG	4.51
SPI1	SPI1	AGAGGAAG	1.59
ETV5	ETV5	ACCGGAAGTG	0.54
MAZ	MAZ	GGGGAGGG	0.22
NFE2	NFE2	GGAGTCAGCGG	3.12
ELF1	ELF1	GCCGGAAGCG	0.39
TFAP2	TFAP2A	CGCCCGCCGGCG	3.07
FLI1	FLI1	ACCGGAAGTG	0.85
ELF5	ELF5	ACCCGGAAGTA	3.02
ELF5	ELF5	ACCCGGAAGTA	3.02
EP300	EP300	CCGGAAGT	0.18
ZEB1	TCF8	CAGGTGAG	0.92
NFE2L2	NFE2L2	ACCGGAAGAG	0.46
ETV4	ETV4	ACCGGAAGTA	0.75
NFE2L1::MAFG	NFE2L1	CATGAC	0.56
ELF5	ELF5	ACCCGGAAGTA	3.02
YY1	YY1	GCGGCAGGGGAG	0.09
ELK3	ELK3	ACCGGAAGTA	0.42
ETV1	ETV1	ACCGGAAGTA	1.9
POU1F1	POU1F1	CATTAATTATGCATGAG	1.03
POU5F1	POU5F1	CATTAGCATGACAAT	0.36
ELK4	ELK4	ACCGGAAGT	1.63
SP1	SP1	GGGGCGGGGT	0.15
ELK4	ELK4	ACCGGAAGTG	1.63
ERG	ERG	ACCGGAAGTG	0.59
SP4	SP4	GAGAAGGGGGCGGGACC	0.42
RARA	RARA	TGACCTTTGCATGACCT	0.25
ERG	ERG	ACCGGAAGTG	0.59
EBF1	EBF	CCCTGGGGAGCTG	0.73
PAX8	PAX8	TAACTCACGCATGACTGT	3.75
REST	REST	GCACCAGGGACAGC	0.52
ZIC1	ZIC1	CACAGCGGGGGGTC	4.09
SOX2	SOX2	TTTGCATAACAAAGG	1.85
CTCF	CTCF	CCACCAGGGG	0.09
IKZF3	ZNFN1A3	GGTATTCCCAGTA	2.49
TGIF1	TGIF	AGCTGTCAGTA	0.34
PAX5	PAX5	CAAGCGTGAC	2.9
ELK3	ELK3	ACCGGAAGTA	0.42
NHLH1	NHLH1	CGCAGCTGCG	0.78
NHLH1	NHLH1	CGCAGCTGCG	0.78
ELF1	ELF1	ATAAGAGGAAAT	0.39
TFAP2	TFAP2A	CGGCCCCCAGGCC	3.07
ELF1	ELF1	ACCCGGAAGT	0.39
FLI1	FLI1	ACCGGAAGTG	0.85
ZEB1	TCF8	CAGGTG	0.92
TCF3	TCF3	AATAACAGGTGTTCAC	0.44
RUNX1	RUNX1	ACAAGATAA	0.81
RBPJ	RBPSUH	CGTGGGAA	0.3
BRCA1	BRCA1	TCTCGCGAGA	0.73
EGR1	EGR1	GCGCATGCGC	0.91
ETV3	ETV3	ACCGGAAGTG	0.29
PAX5	PAX5	GGGGGCAGCCAAGCGTGAC	2.9
PAX2	PAX2	CCTCGTCACGCATGATGGA	3.57
PAX6	PAX6	AATTTTCACGCATGAGTTCAC	2.66
ZIC3	ZIC3	GCGCAGCGGGGGGTC	3.39
ZIC3	ZIC3	GCACAGCGGGGGGTC	3.39
ETV4	ETV4	AGGAAGT	0.75
SPI1	SPI1	AGGAGGGGGCAGTG	1.59
PAX2	PAX2	GCGTGACT	3.57
CENPB	CENPB	TTCGTTGTATGCGGG	0.11
EGR1	EGR1	GGAGGCCGGGG	0.91
PAX5	PAX5	CTGGAACTCAC	2.9
SP2	SP2	AAGGGGCGGG	0.06
SP1	SP1	GGGAGGGGGCGGGGC	0.15
POU2F2	POU2F2	GCAGGTGAGGGGG	1.18
HIF1A::ARNT	HIF1A	GCACGTCC	0.39
MEIS1	MEIS1	CAGTGACAGGTC	0.73
NANOG	NANOG	TTGCAAAACAAAGGC	0.56
PAX8	PAX8	CAGTTTTGCGTGAGT	3.75
HOXB7	HOXB7	TTGCATTAATTACTAC	1.31
HOXB8	HOXB8	TTTATTAATTGCCGGT	2.96
ZBTB33	ZBTB33	CGCGAGAGTT	0.49
SP1	SP1	GGGGCGGGGC	0.15
MNT	MNT	GGCACGTGGT	0.18
ELF3	ELF3	AACCCGGAAGTAA	2.14
SP1	SP1	AGCCTTGGGGAGGG	0.15
ERG	ERG	ACCGGAAATCCGGT	0.59
MAF	MAF	TAGAGGGAAGTTGCCT	0.38
MYOD1	MYOD1	CAACAGGTGGTG	4.51
ELF3	ELF3	AACCCGGAAGTA	2.14
FLI1	FLI1	ACCGGAAATCCGGT	0.85
MEIS3	MEIS3	TTGACAGG	0.62
ZBTB33	ZBTB33	TCTCGCGAGA	0.49
MAF	MAF	TGACTCAGCA	0.38
NRF1	NRF1	GCGGGCGGGG	0.06
SP1	SP1	GGGGGCGGGG	0.15
ESRRA	ESRRA	TCGCATGACCTTGAATA	0.43
POU5F1	POU5F1	ATTTGCATAACAATG	0.36
PAX6	PAX6	CTGACCTGGAACTC	2.66
HIC1	HIC1	GGTAGGTTGGCATAGT	0.57
RBPJ	RBPSUH	ACCGTGGGAAA	0.3
ERG	ERG	ACCGGATTTCCGGT	0.59
ATF4	ATF4	AGGATGATGCAATC	0.22
HDAC2	HDAC2	CTGGACTTT	0.38
SPI1	SPI1	AAGAGGAAGT	1.59
NR3C1	NR3C1	TCTCGCGAGA	0.35
MYC	MYC	AGCACGTGGT	0.58
NRF1	NRF1	TGCGCATGCGCAGTG	0.06
NR3C1	NR3C1	GGTACAGGGTGTTCT	0.35
ZNF350	ZNF350	GGGCCGCAGCCCTTT	0.36
POU5F1	POU5F1	ATTTGCATAACAATG	0.36
EP300	EP300	ACAGGGAGTGAGTG	0.18
MYC	MYC	CCACGTG	0.58
POU5F1	POU5F1	ATTTGCATAACAAAG	0.36
MAF	MAF	AGTCAGCATTTT	0.38
MYC	MYC	TTGCATCAGC	0.58
HEY2	HEY2	GGCACGTGTC	1.01
TFAP2	TFAP2A	GCCCCCGGGCGGAGGG	3.07
HES1	HES1	CGAGCCACGAGCCTT	0.46
PAX5	PAX5	CGTCACGCATGAGTGCTC	2.9
REST	REST	CAGCACCTT	0.52
NHLH1	NHLH1	GCGCAGCTGCGT	0.78
SIN3A	SIN3A	CCTGGTGCTG	0.18
NR3C1	NR3C1	GAGGGGACAGGGAG	0.35
TCF3	TCF3	ATCCACAGGTGCGAAAA	0.44
MYB	MYB	TGGCAGTTG	2.57
SPDEF	SPDEF	ACCCGGATGTA	2.84
NRL	NRL	GTCAGCAAATT	0.22
MYC	MYC	GCACGTGG	0.58
NRF1	NRF1	TGCGCATGCGCA	0.06
MAF	MAF	GTCAGCAATTTT	0.38
SP1	SP1	GGGGGGCGGGGCC	0.15
NFE2L2	NFE2L2	CATGACTCAGCAG	0.46
ELF3	ELF3	TACAAGGAAGTAA	2.14
NR2C2	NR2C2	TGACCCGGAA	0.21
EGR1	EGR1	CACGCACGCA	0.91
HEY1	HEY1	GGCACGTGTC	0.8
NFIC	NFIC	TCTTGGCAAGTATCCAA	0.28
GTF2I	GTF2I	AGAGGGAGG	0.23
REST	REST	GCTGTGCGAGGTGC	0.52
MYF6	MYF6	GAAGAACAGGTGTCCG	4.18
MAF	MAF	ATGACTCAGCA	0.38
ALX4	ALX4	GATTATTCTCAGG	1.62
ZBTB18	ZNF238	CAACATCTGGATT	1.58
NRF1	NRF1	CGCATGCGCA	0.06
GCM1	GCM1	CATGCGGGTA	4.84
ELF1	ELF1	AACCCGGAAGTG	0.39
ELF4	ELF4	AACCCGGAAGTG	0.74
MAF	MAF	GTCAGCAAATTT	0.38
HNF4	HNF4A	ACAAAGGGC	3.46
TEAD1	TEAD1	TGGAATGTCAGGAATGT	0.8
REST	REST	TTCAGCACCATGGAC	0.52
VDR	VDR	GGGTGAAGGGGGTGA	1.08
ESRRA	ESRRA	CAGGTCACGGT	0.43
EGR1	EGR1	GCGGGGGCGG	0.91
MYC	MYC	CGCACGTGGC	0.58
ETV6	ETV6	AGCGGAAGTG	0.26
TFCP2	TFCP2	GCAGCTG	0.09
HDAC2	HDAC2	TCAGCACCACGGACAGCACC	0.38
MAF	MAF	AGTCAGCATTTT	0.38
SIN3A	SIN3A	AGGAGCTGT	0.18
SIN3A	SIN3A	TCAGCACCACGGACA	0.18
ETV6	ETV6	CCGGAAGCGGAAGTG	0.26
NR3C1	NR3C1	CAGAACAGATTGTACC	0.35
GCM1	GCM1	AATGATGCGGGTACGA	4.84
ZBTB14	ZFP161	GGGCGCGG	0.15
REST	REST	CAGCACCCCGG	0.52
MYC	MYC	GAGGCGGGGGG	0.58
CTCF	CTCF	CACTAGATGGCAGC	0.09
HAND1	HAND1	ATGCCAGACC	3.61
NR3C1	NR3C1	AGAACAGAATGTTCT	0.35
ZBTB18	ZNF238	GAACATCTGGATG	1.58
NRF1	NRF1	AAGCGGAA	0.06
HIC1	HIC1	GAGGGGTGCCCGCAGGCC	0.57
PAX2	PAX2	CGTCACGCTTGACTGCTC	3.57
SPDEF	SPDEF	GTGGTCCCGGATTAT	2.84
SPDEF	SPDEF	ACCCGGATGTA	2.84
GCM1	GCM1	GTACCCGCATG	4.84
NR2C2	NR2C2	ACCCCGGA	0.21
MEIS2	MEIS2	TTGACAGC	0.55
NR3C1	NR3C1	GGCGGGTACACGATGTTCTTAT	0.35
MYC	MYC	GAGCACGTGGTC	0.58
PKNOX2	PKNOX2	TGACAGGTGTCA	0.94
RXRA	RXRA	GGGTCATGACCC	0.2
SP1	SP1	AGGGGGCGGGGCC	0.15
FOXM1	FOXM1	AGATGGACT	1.24
AHR::ARNT::HIF1A	AHR	CCGCACGCA	0.96
SP1	SP1	GGGGGCGGGG	0.15
OTX2	OTX2	AGGATTAA	3.88
POU3F2	POU3F2	GCTCATTACGAATGGC	2.72
RUNX3	RUNX3	TAACCGCAAAAACCGCAA	1.42
POU3F4	POU3F4	TGCATAAATTA	2.76
HIF1A	HIF1A	TGCCGCACGTACGC	0.39
RXRG	RXRG	GAGGTCATGACCCC	1.54
ZEB1	TCF8	GCACAGGTGCAG	0.92
TEAD2	TEAD2	GCGGCGG	0.5
HEY2	HEY2	GGCACGTGTC	1.01
TFAP2B	TFAP2B	TGCCTGAGGCT	2.22
SPDEF	SPDEF	GTGGTCCCGGATCAT	2.84
MAF	MAF	TCGCTGACTCAGCAT	0.38
ZEB1	TCF8	GTACAGGTGAAT	0.92
HIF1A	HIF1A	GCCGCACGTACG	0.39
ZBTB18	ZNF238	GAAACATCTGGA	1.58
MEIS3	MEIS3	TGACAGGTGTCA	0.62
EGR1	EGR1	GGGGCGGGGGCGGG	0.91
RXRA	RXRA	GAGGTCATGACCCC	0.2
SOX8	SOX8	ATGAATTGCAGTC	1.7
AHR	AHR	GCGCACGCAAG	0.96
TFAP2	TFAP2A	TGCCTGAGGCG	3.07
MAFF	MAFF	TTGCTGACTCAGCAA	1.38
SOX8	SOX8	AACAATTGCAGTGTT	1.7
GFI1B	GFI1B	TGCAGTGATTTA	3.83
MEIS2	MEIS2	TGACAGGTGTCA	0.55
PKNOX2	PKNOX2	TGACAGGTGTCA	0.94
GLIS3	GLIS3	GACCCCCCACGAAG	0.77
NFE2	NFE2	ATGACTCAGCA	3.12
RUNX2	RUNX2	TAACCGCAAAAACCGCAA	1.1
RXRA	RXRA	CGGCCACCAGGGGGCGCCGGA	0.2
REST	REST	TTCAGCACCATGGACAGCGCC	0.52
MAF	MAF	AATGCTGACTCAGCACA	0.38
ESRRA	ESRRA	AGGTCAGGGTGACCTGGGCC	0.43
MAF	MAF	AAGTCAGCATTTTTA	0.38
ZNF219	ZNF219	GGGGGGGGGGCG	0.24
ELF1	ELF1	AACCCGGAAGTG	0.39
PAX5	PAX5	AAACAGATACCTGAAGCGTGACCATACA	2.9
CTCF	CTCF	ACCAGGGGGCG	0.09
TFCP2	TFCP2	GCTCTACCCAG	0.09
SPI1	SPI1	AAAAAGCGGAAGTA	1.59
RXRA	RXRA	GGGGTCATGACCCC	0.2
MZF1	ZNF42	GGGTGAGGGGGAA	0.11
SPDEF	SPDEF	GTACATCCGGATTTTT	2.84
SOX8	SOX8	AACAATGTGCAGTGTT	1.7
SOX9	SOX9	AACAATGTGCAGTGTT	1.05
NFE2L1::MAFG	NFE2L1	CTAAAATGACTCAGCAATTATG	0.56
TOPORS	TOPORS	TCCCAAAGTAGCTGGGA	0.47
MAF	MAF	GCTAAGTCAGCAAATTT	0.38
MYCN	MYCN	CGACACGTGGGA	2.32
TFAP2	TFAP2A	AGCCTCAGGCA	3.07
SOX10	SOX10	ATGAATTGCAGTCAT	1.7
SOX10	SOX10	ATCAATTGCAGTGAT	1.7
MYC	MYC	CACGTG	0.58
MZF1	ZNF42	GGAGGGGGAA	0.11
BHLHE41	BHLHB3	GGCACGTGAC	0.89
YY1	YY1	CAAGATGGC	0.09
CEBPB	CEBPB	GAGTTGCGCAATAT	0.8
EGR1	EGR1	AATGCGGGGGCGGA	0.91
AHR::ARNT	AHR	CGGCACGCAACCCTAA	0.96
REST	REST	GGCGCTGTCCGTGGTGCTGAA	0.52
TFAP2	TFAP2A	CGCCTCAGGCA	3.07
IKZF1	ZNFN1A1	TTTGGGAGA	1.59
MYCN	MYCN	CGCACGTGGC	2.32
BHLHE40	BHLHB2	CGCGCCGGCGGCTGCTG	0.36
BCL6B	BCL6B	TGCTTTCTAGGAATTCA	0.65
AHR	AHR	CCCCGGGCTTGCGTGAGA	0.96
RARA	RARA	TGACCTCACATGACCTTT	0.25
PAX3	PAX3	TGAAGCGTGACGA	2.17
POU3F2	POU3F2	TATGCATAAATTA	2.72
SOX8	SOX8	TGAATGTGCAGTCA	1.7
MZF1	ZNF42	TGGGGA	0.11
CDX2	CDX2	GCAATAAAA	3.67
ZBTB33	ZBTB33	GCGAGGTT	0.49
RXRA	RXRA	GGAGTTCA	0.2
RXRA	RXRA	GGAAGTGAAA	0.2
MEIS3	MEIS3	TGACAGGTGTCA	0.62
POU3F3	POU3F3	ATGCATAAATTA	2.44
SOX8	SOX8	CATCAATTGCAGTGATC	1.7
SOX8	SOX8	AATCAATTGCAGTGATT	1.7
EP300	EP300	AAAGAGGAAGTGAAA	0.18
RHOXF1	OTEX	CGCTGTTAA	2.98
ZBTB6	ZBTB6	GATGATAGAGCCG	0.43
ZEB1	TCF8	ACACAGGTAAGTA	0.92
NR3C1	NR3C1	TCAGGACATAATGTTCCC	0.35
REST	REST	TCAGCACCACGGACAGCGC	0.52
CDX1	CDX1	GCAATAAAA	1.44
EGR4	EGR4	AAATGCGTGGGCGTAA	2.88
KLF12	KLF12	CAGTGGG	0.54
EP300	EP300	GCGGGCGCCG	0.18
BHLHE40	BHLHB2	GTCACGTGAC	0.36
NFE2L1	NFE2L1	CGGCCAAAATGAC	0.56
ATF4	ATF4	GGATGATGCAATA	0.22
NR3C1	NR3C1	AGTACATGTTGTTCT	0.35
SOX10	SOX10	AACAATTGCAGTGTT	1.7
SMAD3	SMAD3	TCTGATGTCTGGATTTG	0.19
ZBTB3	ZBTB3	CGGAATGCAGTGCGATT	0.21
BRCA1	BRCA1	CAACAGAA	0.73
RFX5	RFX5	TGGCAACAG	0.2
PAX1	PAX1	ATATCTAGAGCGGAACGG	4.7
BHLHE40	BHLHB2	GTCACGTGAT	0.36
MAF	MAF	AAAATGCTGAGTCAGCATTTT	0.38
ARNT	ARNT	GCGAGCACGTGACAAC	0.21
NFE2L2	NFE2L2	ATGACTCAGCA	0.46
NFE2	NFE2	CATGACTCATC	3.12
NHLH1	NHLH1	AGGGGGCGCAGCTGCGTCCCCT	0.78
NFIA	NFIA	TTGGCACGGTGCCAA	0.45
PROX1	PROX1	CAAGACGCCTTA	0.82
ESRRA	ESRRA	CAGGGTCAGAGCGG	0.43
SPIB	SPIB	AAAAAGCGGAAGTA	2.51
YY1	YY1	GATGGC	0.09
POU3F3	POU3F3	AAAATATGCATAATAAA	2.44
NR3C1	NR3C1	GAAAGAACAG	0.35
RUNX1	RUNX1	AGACAAGATAA	0.81
POU3F3	POU3F3	AAATTAGCATAAT	2.44
POU3F1	POU3F1	TAATTTGCATAA	1.54
TEAD3	TEAD3	TGGAATGT	1.1
MAFG	MAFG	AAATTGCTGAGTCAGCATATT	0.29
NFIX	NFIX	TTGGCACGGTGCCAA	0.69
TFAP2	TFAP2A	AGCCTCAGGCA	3.07
SIX5	SIX5	ATAAATGACACCTATCA	0.46
SIN3A	SIN3A	GCGGCTGAGCGG	0.18
PKNOX1	PKNOX1	TGACAGGTGTCA	0.22
POU3F2	POU3F2	TAATTTGCATAA	2.72
AHR::ARNT	AHR	TGCGTG	0.96
BCL6B	BCL6B	TCTTTCGAGGAATTTG	0.65
PKNOX1	PKNOX1	GGATTGACAGGTCTTT	0.22
MYC	MYC	GAGCACGTGGT	0.58
POU2F2	POU2F2	TACATGTAATTTTG	1.18
RORA	RORA	TAACTAGGTTAGTAGGTCA	1.08
ESRRA	ESRRA	AGGTCAGGGTGACCT	0.43
SOX10	SOX10	ATCAATTGCAGTGAT	1.7
NHLH1	NHLH1	GAGGGGCGCAGCTGCGCCCCAT	0.78
BHLHE40	BHLHB2	TCACGTGACT	0.36
TFAP2	TFAP2A	CCCCCGGGC	3.07
GMEB1	GMEB1	GAGTGTACGTACGATGG	0.14
HOXD1	HOXD1	TAAACTAATTAGCTGTA	1.36
MYC	MYC	ACCACGTGGCC	0.58
SIN3A	SIN3A	ACCATGGACAG	0.18
MAF	MAF	AATGCTTACGTCAGCACT	0.38
ZSCAN16	ZNF435	AGTGTTAACAGAACACCT	0.25
SPI1	SPI1	TTAAGAGGAAGTTA	1.59
PAX5	PAX5	GCGCGCGCGC	2.9
POU3F2	POU3F2	ATTAACATAA	2.72
PITX1	PITX1	GGGATTAAG	2.28
ARNT	ARNT	CACGTG	0.21
POU2F2	POU2F2	AATTTGCATATT	1.18
HNF4	HNF4A	GGCAGAGGGCAAAGGTCAGGGGA	3.46
SOX8	SOX8	ATGAATTGCAGTC	1.7
TP53	TP53	GGACATGCCCGGGCATGTCC	0.37
CTCF	CTCF	ACCACTAGATGGCACTATTGCA	0.09
EP300	EP300	GCAGCCGCTGGGAGCGG	0.18
TCF7	TCF7	TATAGATCAAAGGAAAA	3.79
HOXB3	HOXB3	TGAGCTAATTAGTTGGA	0.87
SOX8	SOX8	GAACAATTGCAGTGTTC	1.7
HOXD9	HOXD9	GCAATAAAAA	1.63
MZF1	ZNF42	AGTGGGGA	0.11
HBP1	HBP1	ACTATGAATGAATGAT	0.22
POU4F2	POU4F2	ATGCATAATTAATGAG	2.11
BARHL1	BARHL1	CATTTAGCAGCAATTA	4.19
SOX9	SOX9	ATGAATGTGCAGTCAT	1.05
POU3F1	POU3F1	ATGCATAATTTA	1.54
ESR2	ESR2	CAGGTCACCGTGACCTTG	0.91
NFATC2	NFATC2	TGGAAAA	0.51
MXI1	MXI1	GGTCACGTGG	0.3
TAL1	TAL1	CTGGGGGGGGCAGATAAGG	2.37
NR3C1	NR3C1	AGAACAGA	0.35
PAX5	PAX5	GGAGCACTGAAGCGTAACCG	2.9
HOXC11	HOXC11	AGCAATAAAAA	2.21
BRCA1	BRCA1	ACAACAC	0.73
TFAP2	TFAP2A	GCCCGGGGG	3.07
TFAP2	TFAP2A	GCCCGGGGG	3.07
NKX2-1	TITF1	CCCTCAAGTGGC	3.35
MYB	MYB	AGGGCCAGTTG	2.57
POU2F2	POU2F2	AATTTGCATAT	1.18
TCF7L1	TCF7L1	TATAGATCAAAGGAAAA	0.36
RHOXF1	OTEX	AGGACGCTGTAAAGGGA	2.98
MYC	MYC	CACGTGGTTAGCACGTG	0.58
IKZF1	ZNFN1A1	ACTTGGGAATACC	1.59
PBX3	PBX3	AGTGACAGGCCCGCCGGCCAA	0.37
ZEB1	TCF8	CTGAAACAG	0.92
EGR1	EGR1	GTGGGGGCGAC	0.91
MYB	MYB	GCCAGTTGAG	2.57
ATF4	ATF4	CATTGCGTCAGG	0.22
TCF21	TCF21	GCAACAGCTGTTGT	2.19
PITX1	PITX1	TTAGAGGGATTAACAAT	2.28
SOX9	SOX9	AAACAATTGCAGTGTTT	1.05
SOX9	SOX9	AATGAATTGCAGTCATT	1.05
ATF3	ATF3	GGCCGGGTT	0.73
EP300	EP300	AAAGATGATGCAATA	0.18
TFAP2	TFAP2A	TGGCCCCAGGGCATG	3.07
TFCP2	TFCP2	GCTGGTTTGAGCTGG	0.09
DMRT1	DMRT1	GCAACAATGTATCAA	4.92
HAND1	HAND1	AATGCCAGACGCCAAT	3.61
HOXA7	HOXA7	GTAGTAATTAATGGAA	1.48
SOX9	SOX9	ATCAATGTGCAGTGAT	1.05
TP53	TP53	AGACAAGTCC	0.37
EBF1	EBF	ACCCAAGGGA	0.73
SRF	SRF	GAGGGGCCGGC	0.37
MYB	MYB	GGCCGTTG	2.57
NKX2-5	NKX2-5	TCAAGTGGCA	4.45
CTCF	CTCF	CACTAGGT	0.09
HOXC11	HOXC11	AGCAATAAAAA	2.21
HEY1	HEY1	GCGGCGGCAGCGGGGC	0.8
MEIS1	MEIS1	GTATTGACAGGTCTTT	0.73
TBX20	TBX20	AGGTGTGAAGGTGTGA	3.26
TBX20	TBX20	AGGTGTGAAGGTGTGA	3.26
MEIS1	MEIS1	TTGACAG	0.73
MEIS2	MEIS2	TTGACAG	0.55
TP53	TP53	CCGGACATGCCCGGGCATGT	0.37
CEBPA	CEBPA	TGATTTTGCAATAT	1.4
ELF1	ELF1	GCGGAGGCCGGGG	0.39
RORA	RORA	ATAAGTAGGTCAA	1.08
REST	REST	ACAGCGCT	0.52
SOX10	SOX10	ATGAATTGCAGTCAT	1.7
TCF7L2	TCF7L2	TATAGATCAAAGGAAAT	0.24
MEIS3	MEIS3	GTATTGACAGGTAATT	0.62
YY1	YY1	GGCGGCGGCG	0.09
PRDM1	PRDM1	AGGAAGGGAAAGGA	0.99
MYC	MYC	CACGCGGT	0.58
RXRA	RXRA	AGAGGGCG	0.2
HOXA10	HOXA10	GGTAATAAAAA	1.79
TP53	TP53	GACATGCCCGGGCATGTT	0.37
E2F2	E2F2	ATAAAGGCGCGCGAT	2.7
EGR1	EGR1	GCGGGGCATTCTGGGAATTGTAGTT	0.91
PBX3	PBX3	TGAGTGACAG	0.37
NANOG	NANOG	ATTTGCATAT	0.56
SP1	SP1	TCAGCCAATCAGAAGGGGGGGT	0.15
PITX1	PITX1	GGGATTAA	2.28
RHOXF1	OTEX	AAGACGCTGTAAAGCGA	2.98
SP1	SP1	GGGGGCGGGGT	0.15
TFAP2	TFAP2A	TGCCCTCAGGGCA	3.07
REST	REST	GCAGCTGTCCGAGG	0.52
HNF4	HNF4A	TTGGACTTT	3.46
IKZF2	ZNFN1A2	GTTTGGGAATAC	0.66
MYC	MYC	GACCACGTGGTC	0.58
MYC	MYC	CGCCCACGTC	0.58
TFEC	TFEC	ATCACGTGAC	1.19
TFAP2	TFAP2A	ACCGCCTGAGGCGGT	3.07
SOX17	SOX17	ATGAATGAAATTCAT	0.63
BACH2	BACH2	CGTGAGTCATC	1.62
TFAP2	TFAP2A	TGCCCTCAGGGCA	3.07
RARA	RARA	CAGGTGACCTTTGAGA	0.25
GCM1	GCM1	ATGCGGGTACCCGCAT	4.84
RORA	RORA	TATAAGTAGGTCAA	1.08
SOX11	SOX11	ATAAGAACAAAGGACTA	4.29
TGIF1	TGIF	ACGCAGCTGTCAATATC	0.34
DDIT3::CEBPA	CEBPA	AGATGCAATCCC	1.4
NR2E3	NR2E3	AAGCTTG	1.16
MEIS3	MEIS3	TTGACAG	0.62
TP53	TP53	AGACATGTCT	0.37
KLF4	KLF4	TGGGTGGGGC	0.78
ESRRG	ESRRG	TCAAGGTCAT	0.97
IKZF2	ZNFN1A2	TTAAGGAAAAA	0.66
RUNX1	RUNX1	AAACCACAGAC	0.81
TCF12	TCF12	CCGCACCT	0.25
MAF	MAF	GCGTCAGC	0.38
PTF1A	PTF1A	GGGAAAACCTCAGC	4.72
DLX1	DLX1	CTGAGGTAATTAAT	2.83
CEBPB	CEBPB	GGTATTTGGCAATGCACA	0.8
HNF4	HNF4A	GATGGACTTTGGACTC	3.46
NANOG	NANOG	TGCATATCAA	0.56
ATF3	ATF3	GGGCGCGGGG	0.73
MYC	MYC	AACACGTG	0.58
CLOCK::ARNTL	CLOCK	CCACGTGT	0.6
CTCF	CTCF	ACTAGAGGG	0.09
HOXD12	HOXD12	GTAATAAAA	2.8
HMGA1	HMGA1	GGAAATT	1.03
SMAD4	SMAD4	AGCTGGCTGCCCCAC	0.2
ESRRA	ESRRA	TCAGGTCACAGTGACCTGA	0.43
AHR::ARNT	AHR	GGGGATCGCGTGACAACCC	0.96
RXRA	RXRA	AAGTAGGTCACGGTGACCTACTT	0.2
HDAC2	HDAC2	CGCGCGCGCG	0.38
HOXD11	HOXD11	GGTAATAAAA	2.59
HOXA5	HOXA5	CACTAATT	1.67
HDAC2	HDAC2	CAGATAAGGC	0.38
BDP1	BDP1	GAGGAGGCTGTGGG	0.78
POU1F1	POU1F1	CTAATTTGCATATT	1.03
YY1	YY1	ATAATGGCGGC	0.09
DBP	DBP	AGCAAAC	0.45
MYC	MYC	CACGTGG	0.58
CTCF	CTCF	GCCCACTAGAGGGCAC	0.09
ZNF410	ZNF410	GAGTATTATGGGATGGA	0.12
SOX7	SOX7	CATGACTGAAATTCATC	0.58
SOX3	SOX3	CATGAATACCATTCATC	3.01
DDIT3::CEBPA	CEBPA	AGATGCAATCCCC	1.4
POU2F2	POU2F2	GATTTGCATA	1.18
TBX5	TBX5	TGAGGTGTTA	2.48
TBX5	TBX5	AAGGTGTGAG	2.48
EGR1	EGR1	TTGCGTGGGCGT	0.91
CDX2	CDX2	GGCAATAAAACTTT	3.67
PPARA	PPARA	TCGGGTCATTGGGGTCAGG	0.54
POU2F2	POU2F2	ATTTGCAT	1.18
REST	REST	GACGCTGT	0.52
EGR1	EGR1	TGGGCGGT	0.91
PKNOX2	PKNOX2	ATATTGACAGGTGCTT	0.94
BHLHE41	BHLHB3	GTCACGTGAC	0.89
GFI1	GFI1	GGCAGTGATTTCG	2.89
MYC	MYC	TACCACGTGTCA	0.58
RFX5	RFX5	TAGTAGCCTGGCAACAA	0.2
HOXD10	HOXD10	AATGCAATAAAATTTAT	2.34
POU2F2	POU2F2	TCTTTTAATTTGCATAATTATAA	1.18
NR3C1	NR3C1	AACCAAGATGGCGGC	0.35
SIN3A	SIN3A	CCCCGGACAGCGCC	0.18
HNF4	HNF4A	CTTTGGACT	3.46
TRIM28	TRIM28	AGAGAAACC	0.1
NR5A1	NR5A1	TCAAGGTCA	3.64
TGIF2	TGIF2	TGACAGCTGTCA	0.3
MEIS1	MEIS1	GTATTGACAGCTCCTT	0.73
POU4F2	POU4F2	ATGCATAATTAATGAG	2.11
SOX10	SOX10	AACAATGTTCAGTGTT	1.7
SRF	SRF	ATGGCCATATAAGGAGATG	0.37
ESRRA	ESRRA	CAGGTCACCGTGACCTT	0.43
TFAP2	TFAP2A	ATCCCCTCAGGCGGT	3.07
TCF12	TCF12	AACCGAAA	0.25
EP300	EP300	ATGACACA	0.18
NR5A1	NR5A1	CAAGGTCA	3.64
CEBPB	CEBPB	ATTGCGCAAT	0.8
MYC	MYC	AATGAGTCAT	0.58
HSF2	HSF2	AGAATATTCG	0.49
MYC	MYC	CGCGCGTGGC	0.58
TFE3	TFE3	GTCACGTGAT	0.11
MSC	MSC	AACAGCTGTT	0.46
EGR1	EGR1	ATGCGTGGGCGT	0.91
NR5A2	NR5A2	GTCCAAGGTCAG	1.34
TFAP2	TFAP2A	TGCCCTCAGGGCA	3.07
TFCP2L1	TFCP2L1	CTGGTTTGAACTGG	2.05
SP100	SP100	ATTTTCCGTAAAAT	0.55
POU4F1	POU4F1	ATGAATAATTAATG	1.73
ESRRA	ESRRA	TGACCTTGAATGACCTT	0.43
RFX5	RFX5	TAGTAGCCATGGCAACAA	0.2
REST	REST	TTCAGCACCTCGGAGAGCGCC	0.52
MXI1	MXI1	CCACGTGGTT	0.3
TEAD4	TEAD4	ATGGAATGTG	1.49
TFEB	TFEB	ATCACGTGAC	0.56
HNF4	HNF4A	AGCAAACAG	3.46
PITX1	PITX1	GGGATTAAG	2.28
CEBPG	CEBPG	CTCATTTCAGAAT	0.48
CRX	CRX	GTGGGATTAGTAA	3.52
NKX2-5	NKX2-5	TCAAGTG	4.45
YY1	YY1	AGCAGCCAAGATGGCCGCGG	0.09
PLAGL1	PLAGL1	CTAGGGGCGCCCCCAA	0.52
SRF	SRF	GTCCATATAAGGAC	0.37
RUNX1	RUNX1	AAGATAAGATAATA	0.81
NFAT5	NFAT5	CTGTAATTTTCCAT	0.33
HDAC2	HDAC2	AAGAAAAGAAAAAAA	0.38
RXRA	RXRA	GTAGGGCAAAGGTCA	0.2
TFAP2	TFAP2A	TTCCCCTCAGGGAAT	3.07
TCF7L2	TCF7L2	GATAGATCAAAGGGATT	0.24
ALX4	ALX4	CGCATTAATTAATTACC	1.62
HIC1	HIC1	GTTGGCATAGGCTGGCAC	0.57
CEBPB	CEBPB	ATTGCACAATTT	0.8
HIC1	HIC1	GGTTGGCAT	0.57
RUNX2	RUNX2	AAACCGCAA	1.1
MYC	MYC	TGACCACGTGGTCGGG	0.58
GLI2	GLI2	GACCACCCACGACG	0.91
RXRA	RXRA	GTAGGTCACGGTGACCTACT	0.2
SRF	SRF	CCATATAAGGAGATG	0.37
HIC1	HIC1	CCCCGGGCACCCGGG	0.57
CLOCK	CLOCK	AACACGTGTT	0.6
NKX3-1	NKX3-1	CTTAACCACTTAAGGAT	3.02
RAX	RAX	TGCACTAATTAGCGCAC	2.14
RARG	RARG	AAGGTCACGAAAGGTCA	0.36
SOX9	SOX9	AATCAATTTCAGTGATT	1.05
POU2F2	POU2F2	CTCGTAATGAGGT	1.18
YY1	YY1	AAAATGGCGGC	0.09
ESRRA	ESRRA	TTCAAGGTCAT	0.43
SMAD3	SMAD3	AGACAGACA	0.19
SP2	SP2	TGACTGACAGCCACGCTGGCCAAT	0.06
ATF6	ATF6	CCACGTCA	0.16
CEBPB	CEBPB	TAATTATGCAATGT	0.8
MEIS2	MEIS2	TTGACAGCTGTCAA	0.55
SOX1	SOX1	TGAATGACTATTCA	2.39
HMGA1	HMGA1	TCAAAAAATTGCAGT	1.03
TFAP2	TFAP2A	TTCGCCTCAGGCAAT	3.07
EBF1	EBF	TCCCCGGGGA	0.73
PAX5	PAX5	GGAAGTGAAA	2.9
NFE2	NFE2	GGGCCACGTG	3.12
MLXIPL	MLXIPL	ATCACGTGAT	1.21
MLX	MLX	ATCACGTGAT	0.11
HOXD13	HOXD13	CCAATAAAAA	3.15
TFAP2	TFAP2A	TGCCCCCGGGCA	3.07
PATZ1	ZNF278	GGGGGGGGGGCCA	0.16
EGR1	EGR1	TGCGTGGGCGT	0.91
HOXA11	HOXA11	GGCCATAAAAT	2.71
TEAD1	TEAD1	GGAATG	0.8
EGR1	EGR1	AATGCGTGGGCGTA	0.91
SOX10	SOX10	TGAATGTTCAGTCA	1.7
SOX11	SOX11	AACAATTTCAGTGTT	4.29
MLX	MLX	ATCACGTGAT	0.11
POU2F3	POU2F3	ATTTGCATA	2.4
POU2F2	POU2F2	TATGCAAAT	1.18
TFAP2B	TFAP2B	TGCCCTCAGGGCA	2.22
TBX5	TBX5	AGGTGTGA	2.48
ATF3	ATF3	TGACGTCAGAG	0.73
PDX1	IPF1	GTAATTAACGGTAATTAA	4.72
MEIS1::HOXA9	HOXA9	TGACAGTTTTACGA	1.41
ATF3	ATF3	CGATGACGTCAGAG	0.73
HNF4	HNF4A	GGGGCA	3.46
RUNX1	RUNX1	AGATAAGATAAGATAA	0.81
RFX5	RFX5	GTTGCTAGGG	0.2
GRHL1	GRHL1	AAACCGGTTT	1.03
TFCP2	TFCP2	AAACCGGTTT	0.09
MYC	MYC	ATCACGTGAC	0.58
RXRA	RXRA	AGGTCATGGAGAGGTCA	0.2
RUNX2	RUNX2	ACCACAAA	1.1
SRF	SRF	CCCATATAAGGAGATGGT	0.37
RARG	RARG	TGACCTTTAGATGACCTT	0.36
THRB	THRB	GTGACCTTATAAGGTCAC	0.82
NR3C1	NR3C1	CAAGAACACAGTGTACCCA	0.35
TFAP2	TFAP2A	TGCCCCAGGGCA	3.07
EN1	EN1	GCATTAATTAGTTCGC	1.88
RUNX2	RUNX2	TAACCGCAAACCGCAA	1.1
POU5F1	POU5F1	ATTTGCATA	0.36
JDP2	JDP2	ATGACTCAT	0.49
JDP2	JDP2	ATGACTCAT	0.49
JDP2	JDP2	ATGACTCAT	0.49
ZNF423	ZNF423	GGCACCCAGGGGTGC	0.59
SOX10	SOX10	AACAATTTCAGTGTT	1.7
MYC	MYC	CCATGGCAAC	0.58
REL	REL	GGGGATTTCC	0.47
RUNX1	RUNX1	AGATAAGATAA	0.81
HNF1	TCF1	AGCAGTTAATAATTAACCTTA	1.63
HOXC4	HOXC4	CGAATTAATTAACAATA	1.35
HOXA3	HOXA3	TTGAGGTAATTAGT	0.77
POU2F2	POU2F2	TATGAATATTCATG	1.18
FOXJ3	FOXJ3	GTAAACAATAAACA	0.47
TFAP2	TFAP2A	TGCCCCCGGGCA	3.07
TGIF2	TGIF2	GTATTGACAGCTAGTT	0.3
ZNF35	ZNF35	AACAAACAACAAGAG	0.23
EGR1	EGR1	AGTGCGTGGGCGTAG	0.91
POU2F2	POU2F2	TTAAAAATATGCATAATCAGTA	1.18
EBF1	EBF	TCCCAAGGGAA	0.73
ZBTB7A	ZBTB7A	AAGGGGCG	0.2
NFE2	NFE2	GTCACGTGAC	3.12
BDP1	BDP1	GTTCGAATCC	0.78
NKX2-1	TITF1	ACACTTGAGT	3.35
TEAD1	TEAD1	ATGGAATGTG	0.8
HOXC13	HOXC13	CCAATAAAAA	3.05
HNF4	HNF4A	CTTCAGGGGTCAATTGA	3.46
HOXA3	HOXA3	TGGAGGTAATTAAC	0.77
FOXJ3	FOXJ3	GTAAACAATAAACA	0.47
YY1	YY1	AGATGGCCG	0.09
POU3F4	POU3F4	ATTTGCATA	2.76
RHOXF1	OTEX	GGATTATCC	2.98
PBX1	PBX1	CATGATTGATGT	0.4
TFAP2	TFAP2A	TGCCCCAGGGCA	3.07
PHOX2A	PHOX2A	CAGCATTAATTAGTAG	3.72
HNF4	HNF4A	ACAGGGTCAAAGGTCAAGA	3.46
SPZ1	SPZ1	AGGGTAACAGC	3.53
EGR1	EGR1	TGCGTGGGCGT	0.91
KLF16	KLF16	GGGGGCGTGGC	0.49
SP1	SP1	GGGGGCGTGGC	0.15
MYC	MYC	GTCACGTGAC	0.58
ATF3	ATF3	GTCACGTGAC	0.73
BATF	BATF	AAATGACTGG	1.14
E4F1	E4F1	GTGACGTAAC	0.04
REL	REL	GGGGATTTCC	0.47
SMAD3	SMAD3	TGTCTAGACG	0.19
RUNX3	RUNX3	AAACCGCAAA	1.42
ARNTL	ARNTL	GTCACGTGAC	0.32
ZNF410	ZNF410	TATTATGGGATGGATAA	0.12
SP1	SP1	AAAGGGGC	0.15
HOXA1	HOXA1	ACGGTAATTAGCTCAG	0.71
HOXB9	HOXB9	GGAGCCATAAAATTCG	2.71
RARG	RARG	TGACCTTTGCTTGACCTT	0.36
ESRRB	ESRRB	TCAAGGTCATA	2.66
CEBPA	CEBPA	TTTCGCAAT	1.4
ATF3	ATF3	CGGGTGACGTCC	0.73
FOXP3	FOXP3	GTCTGAAACAACACTTC	1.49
HOXD11	HOXD11	AGGATTTTACGACCTTA	2.59
ATF3	ATF3	ATGACG	0.73
ZBTB14	ZFP161	TGGCGCGCGCGCCTGA	0.15
CDX2	CDX2	AACGGTAATAAAATTT	3.67
POU2F3	POU2F3	TCTAATTTGCATACAA	2.4
NFE2	NFE2	ATGACTCAGC	3.12
SPI1	SPI1	GGAAGTGAAA	1.59
REST	REST	GGACAGCGCC	0.52
HOXB13	HOXB13	CCAATAAAAC	4.05
HOXD13	HOXD13	CCAATAAAAA	3.15
ZBTB16	ZBTB16	TTGTATTGAAGCTAAAGTTTGATCTGTTC	0.53
PAX3	PAX3	ACCTTAACCGTGACGAAATTT	2.17
NR3C1	NR3C1	GGGGAGGGTACATTGTGTTCTTGTTCG	0.35
MYC	MYC	GACCACGTGACC	0.58
TGIF1	TGIF	TGACAGCTGTCA	0.34
TFAP2B	TFAP2B	TGCCCCAGGGCA	2.22
JDP2	JDP2	GATGACGTCATC	0.49
HOXD9	HOXD9	GTCGTAAAA	1.63
NR2F6	NR2F6	GAGGTCAAAAGGTCA	0.26
DLX5	DLX5	GGGGTAATTAGCTCTG	2.13
PITX2	PITX2	TTGGGATTACA	2.73
POU2F2	POU2F2	TATGCAAATCA	1.18
HOXA13	HOXA13	TTTTTACGAGA	2.51
POU2F2	POU2F2	TTTGCATATGCATG	1.18
EGR4	EGR4	ATGCGTGGGCGG	2.88
GLI2	GLI2	CAGTGTGGTCGC	0.91
PITX2	PITX2	TGAAGGGATTAATCATC	2.73
SIX5	SIX5	GAATTGTAGT	0.46
SIX5	SIX5	GGGAATTGTA	0.46
PRDM1	PRDM1	AGTGAAAGTG	0.99
YY1	YY1	AAACATGGCG	0.09
TCF7L2	TCF7L2	GATCAAAGGG	0.24
POU2F2	POU2F2	TCTAATTTGCATACAA	1.18
RUNX1	RUNX1	AGATAAGATAA	0.81
ESRRA	ESRRA	TTCAAGGTCAT	0.43
RXRA	RXRA	CGGATGACCTTTGACCCCTGA	0.2
RFX5	RFX5	TCATCAGTT	0.2
MSX1	MSX1	CCGTAATTG	1.01
ZIC3	ZIC3	TGGGTGGTC	3.39
RHOXF1	OTEX	GGATAATCC	2.98
POU3F2	POU3F2	ATGCATTAATTCAT	2.72
NR1H4	NR1H4	AGGGTTAATAAC	2.82
JDP2	JDP2	GATGACGTCATC	0.49
ZBTB14	ZFP161	CGGGGGCGCGCTT	0.15
YY1	YY1	TTGCCCGCACCCAAGATGGCGGC	0.09
SIX5	SIX5	AAAAATGATACCCCATC	0.46
TCF7L2	TCF7L2	TTCAAAGG	0.24
ATF3	ATF3	GGGGGTTGACGCATA	0.73
NR3C1	NR3C1	GGGGGGGGGACATGGTGTTCTTGGGGG	0.35
HOXC9	HOXC9	GGAGGTCATTAATTAT	1.5
SIX5	SIX5	TTGTAGTTTT	0.46
TBX21	TBX21	AAGGTGTGAA	1.84
TBX21	TBX21	AAGGTGTGAA	1.84
GSC	GSC	GGGGATTAGC	1.04
HOXA13	HOXA13	CCAATAAAAA	2.51
ESRRB	ESRRB	AGCTCAAGGTCA	2.66
POU2F2	POU2F2	GTATGCAAATGAG	1.18
TCF7L2	TCF7L2	AAAGATCAAAGGGTT	0.24
RARB	RARB	AAAGGTCAAAAGGTCA	0.57
RHOXF1	OTEX	GGGATTAA	2.98
ESRRG	ESRRG	AAGGTCATTTCAAGGTCA	0.97
CEBPB	CEBPB	AGATTGTGCAATGT	0.8
ESRRA	ESRRA	CAAGGTCATTTCAAGGTCA	0.43
GRHL1	GRHL1	AAAACCGGTTTT	1.03
ESRRA	ESRRA	TGACCTTGACTGACCTA	0.43
NFIB	NFIB	CTGGCACTGTGCCAA	0.58
RFX5	RFX5	CGTTGCTAGGCAACG	0.2
POU2F2	POU2F2	TATGCAAATCA	1.18
TCF7L2	TCF7L2	ACATCAAAGG	0.24
NR2C2	NR2C2	GGTCAAAGGT	0.21
ZBTB7A	ZBTB7A	AGGGGGCGCT	0.2
POU1F1	POU1F1	ATGAATAAAT	1.03
TAL1	TAL1	AGATAAGAG	2.37
MYC	MYC	ACGTGACTT	0.58
TFAP2	TFAP2A	TGCCCCGGGGGCA	3.07
PBX1	PBX1	TGATTATTGATGGGTGA	0.4
PAX5	PAX5	TCGAGGCGCAATGATGCGTAGCGGCCCC	2.9
TP73	TP73	GACATGTCTGGACATGTC	1.4
SOX5	SOX5	TTAACAATAC	0.72
GSC2	GSCL	GCGGATTAGG	3.74
HOXA13	HOXA13	CCAATAAAAC	2.51
HSF4	HSF4	GAACGTTCTAGAA	0.49
HDX	CXorf43	TGCGATGATTTCGCCTT	1
HNF1A	TCF1	ATTTTAGTTAACTAAGG	1.63
ZBTB7A	ZBTB7A	GGGGCCCCC	0.2
TBX20	TBX20	TAGGTGTGAAG	3.26
FOXJ3	FOXJ3	ACGGACACAAT	0.47
NR2F2	NR2F2	TCTCAAAGGTCACGAG	0.64
RUNX3	RUNX3	TAACCGCAAACCGCAA	1.42
PBX3	PBX3	GATTGATGGTTG	0.37
SP8	SP8	AGTGGGCGTGGC	2.73
HOXA5	HOXA5	TGGAGGCGACCACTAATGGGGAAGTTGGCA	1.67
RARA	RARA	AAAGGTCAAGAGAGGTCA	0.25
ESRRA	ESRRA	AGATCAAGGTCATA	0.43
NR1H4	NR1H4	CAAGGTCATTAACC	2.82
BHLHE40	BHLHB2	CTGTCACGTGACCA	0.36
DMRTC2	DMRTC2	CAACAATGTAACAA	3.45
EGR1	EGR1	AATGCGTGGGCGTA	0.91
PPARA	PPARA	AACTAGGGCAAAGGTCA	0.54
EN2	EN2	TGCACTAATTAGTGGAA	3.61
MSX2	MSX2	GAAGACCAATTAGCGCT	1.99
YY1	YY1	GCAGCCGGCGCCGCC	0.09
ESRRA	ESRRA	AGCCCAAGGTCAC	0.43
HSF2	HSF2	TTCTAGAACGTTC	0.49
HOXA10	HOXA10	TAGGTAATAAAATTCA	1.79
HNF4	HNF4A	AATGGACTTTGACCCC	3.46
HNF4	HNF4A	GAGGTCAAAAGGTCAA	3.46
CEBPB	CEBPB	TTTGCCAAATTT	0.8
BATF	BATF	GTGAAACTT	1.14
PBX1	PBX1	TTGATTGAT	0.4
ZIC2	ZIC2	GGGGTGGTC	3.64
HOXA7	HOXA7	AGATTGG	1.48
POU5F1	POU5F1	GCATATTCAT	0.36
CUX1	CUTL1	GCGATCGATT	0.19
CEBPE	CEBPE	ATTGCGCAAT	3.72
HOXD13	HOXD13	GCTCGTAAAAC	3.15
POU2F2	POU2F2	CCGAAATTTGCATATTGAA	1.18
EBF1	EBF	CACAACTCCCCAGGGAGGTTGT	0.73
ISL2	ISL2	GCACTTAA	1.64
PPARA	PPARA	CAAAACTAGGTCAAAGGTCA	0.54
MYC	MYC	CGACCACGTGGTCA	0.58
EBF1	EBF	ATTCCCAAGGGAAT	0.73
HNF4	HNF4A	AGTTCA	3.46
EP300	EP300	ATTACATCA	0.18
HOXD9	HOXD9	CCCATAAAA	1.63
HINFP	MIZF	CAACGTCCGCGG	0.12
TCF7	TCF7	AAAGATCAAAGG	3.79
CREB3L1	CREB3L1	TGCCACGTGGCA	1.09
JDP2	JDP2	GATGACGTCATC	0.49
XBP1	XBP1	GATGACGTCATC	0.89
TEAD3	TEAD3	TGGAATGCGAGGAATGT	1.1
POU2F2	POU2F2	TAAATGCATATTCAT	1.18
RXRA	RXRA	ATGACTCATT	0.2
MYF6	MYF6	AACAGCTGTT	4.18
SOX13	SOX13	TTAAGAACAATAATTT	0.54
NFIC	NFIC	AGTTGGCACCGTGCCAAATAAAACAGGTG	0.28
NR1H4	NR1H4	GGGTTAATGACCT	2.82
SOX10	SOX10	GACAAAG	1.7
IKZF2	ZNFN1A2	TATAGGGATAA	0.66
HOXC13	HOXC13	GCTCGTAAAAA	3.05
HOXD12	HOXD12	AGTCGTAAAAA	2.8
PDX1	IPF1	AATTAG	4.72
POU1F1	POU1F1	TGTGTATAATTATGAATT	1.03
TP53	TP53	ACATGTCCATGGACATGT	0.37
MEIS1::HOXA9	HOXA9	TGACAGTTTTATGG	1.41
POU2F2	POU2F2	TATGAATATTCAAA	1.18
GMEB2	GMEB2	AACGTAACCACGTA	0.07
CREB3	CREB3	TGATGACGTGGCAC	0.14
RHOXF2	PEPP-2	GAGCATTAATTAAGGCA	3.63
NR3C1	NR3C1	GGGTACACGGTGTACCG	0.35
NKX2-8	NKX2-8	TTCAAGTGG	2.47
RHOXF1	OTEX	GGGATTAT	2.98
CEBPB	CEBPB	ATTGCGCAAT	0.8
CEBPB	CEBPB	ATTGCGCAAT	0.8
CEBPB	CEBPB	ATTGCGCAAT	0.8
TCF7L1	TCF7L1	AAAGATCAAAGG	0.36
CREB3L1	CREB3L1	TGCCACGTGGCA	1.09
POU2F2	POU2F2	CTAATTTGCATATT	1.18
RUNX1	RUNX1	AGATAAGATAAGATA	0.81
SP2	SP2	AGCCAATGGGA	0.06
HOXB13	HOXB13	GCTCGTAAAAA	4.05
MSX1	MSX1	GAATTAATTAGTTGCA	1.01
ZIC1	ZIC1	TGGGTGGTC	4.09
HNF4	HNF4A	CAAAGGTCAAGGG	3.46
RFX5	RFX5	AGTTACTAGGCAAA	0.2
TFAP2B	TFAP2B	TTGCCCTAGGGCAT	2.22
RFX5	RFX5	AGCCAATCAG	0.2
HOXD11	HOXD11	GTCGTAAAAA	2.59
LHX9	LHX9	CCCATTAATTAATCACC	2.33
GRHL1	GRHL1	AACCGGTTAAACCGGTT	1.03
ZIC2	ZIC2	ACCCCCCCGGGGGGG	3.64
ZSCAN4	ZSCAN4	TGCACACACTGAAAA	1.4
SOX2	SOX2	ATGAATAACATTCAT	1.85
MXI1	MXI1	GTTGCCATGGCGACCG	0.3
ONECUT1	ONECUT1	AAAAATCAATAA	3.32
HINFP	MIZF	GCGGACGTTGCAACGTCCGC	0.12
THRB	THRB	GTGACCTTACATAAGGTCAC	0.82
TCF7L2	TCF7L2	AACATCAAAGG	0.24
TBX2	TBX2	AAGGTGTGAAA	0.95
HOXA13	HOXA13	GCTCGTAAAAC	2.51
ZNF384	ZNF384	GAAAAAATC	0.09
OTX2	OTX2	TGTAGGGATTAATTGTC	3.88
SP4	SP4	AAAGGGGGCGTGGCTTA	0.42
RUNX2	RUNX2	ACCACA	1.1
HNF4	HNF4A	GGGTCAAAGGTCA	3.46
PRDM4	PRDM4	GGGGGCCTTGAAA	0.18
TFCP2	TFCP2	ACCGGTTTAAACCGGT	0.09
SIN3A	SIN3A	TCACGTGGCC	0.18
RUNX3	RUNX3	AAACCGCAAA	1.42
CEBPD	CEBPD	ATTGCGCAAT	0.52
CEBPG	CEBPG	ATTGCGCAAT	0.48
CEBPG	CEBPG	ATTGCGCAAT	0.48
ATF3	ATF3	GGTGACGTAAGG	0.73
HLF	HLF	GGTTACGCAATT	0.82
HOXC11	HOXC11	GGTCGTAAAAT	2.21
ZIC1	ZIC1	CCCCCCCGGGGGTG	4.09
CREB3L1	CREB3L1	TGATGACGTGGCAT	1.09
REST	REST	ACCATGGACA	0.52
MYC	MYC	AACCACGTGA	0.58
SOX17	SOX17	AACAAT	0.63
XBP1	XBP1	ATAGGACACGTCATCAT	0.89
NR3C1	NR3C1	AGGTACACGGTGTACCC	0.35
LMO2	LMO2	CAGATAGGG	0.26
MEOX1	MEOX1	GAGGTAATTACCTCAG	1.23
HNF4	HNF4A	ATTGGACTTTGGACCC	3.46
RFX3	RFX3	GGTTGCCTAGCAACG	0.52
CREB3L1	CREB3L1	ATGCCACGTCATCA	1.09
RORA	RORA	TAAATAGGTCA	1.08
EGR1	EGR1	GAATAATGCGTGGGCGGCATCTG	0.91
CUX1	CUTL1	CCAATAATCGAT	0.19
ATF3	ATF3	GATTACGTCACC	0.73
NKX3-1	NKX3-1	TAATAAGTATAT	3.02
VDR	VDR	CCCGGTGAACCC	1.08
TAL1	TAL1	AACAGATGGTCG	2.37
DBP	DBP	TATTACGTAACA	0.45
NFIL3	NFIL3	TGTTATGTAATA	0.76
MYB	MYB	CCCAATGGCGGTTGGGGG	2.57
RXRA	RXRA	ATTAAGGGGTCACGACA	0.2
PAX2	PAX2	AATAAACTC	3.57
JDP2	JDP2	CCGATGACGTCATCGT	0.49
ZIC3	ZIC3	ACCCCCCCGGGGGGG	3.39
OTX2	OTX2	GTTAATCGGATTAAC	3.88
SRY	SRY	TCAATAACATTGA	2.8
GMEB2	GMEB2	GTACGTAA	0.07
DLX2	DLX2	GCAATTAA	3.86
SOX9	SOX9	TAAGAACAATGGGA	1.05
HOXA7	HOXA7	CGAGTTAATTAATAAGC	1.48
NR3C1	NR3C1	GGGAACACGGTGTACCC	0.35
RARA	RARA	TGACCTTTGAGTGACCT	0.25
SOX7	SOX7	AAACAATTGCATTGTTT	0.58
ZBTB7A	ZBTB7A	TCGGTGGTCGCC	0.2
HOMEZ	KIAA1443	AAAACGATTATA	0.1
TEF	TEF	TATTACATAACA	0.47
RXRA	RXRA	CAAAGGTCAA	0.2
TLX2	TLX2	CGGTAATTGG	1.35
SOX17	SOX17	GACAATGAG	0.63
CDX1	CDX1	TAAGGTAATAAAATTA	1.44
HNF4	HNF4A	ATTGGACTTTGACCCC	3.46
EGR1	EGR1	AATTGAGTGGGCGTAG	0.91
ARNT	ARNT	CAAAGGTCACGTGACCTTTG	0.21
PBX1	PBX1	AATTTGATTGATGTG	0.4
CUX1	CUTL1	ATCGATCAGGTTATCGAT	0.19
PRRX2	PRRX2	AATTA	1.07
SRY	SRY	TGAATAACATTCA	2.8
SOX8	SOX8	TAAAGAACAATAGATAA	1.7
RARA	RARA	TGACCTTTAGTTGACCT	0.25
PDX1	IPF1	AAGGTAATTAGCTCAT	4.72
RFX5	RFX5	CGTTGCCATGGCAACG	0.2
EP300	EP300	ATGACTCATT	0.18
ESRRA	ESRRA	AGGTCACCTT	0.43
RORA	RORA	ATCAAGGTCA	1.08
ZNF423	ZNF423	GCACCCAAGGGTGC	0.59
ATF3	ATF3	GGTTACGTCAGCGG	0.73
NFATC1	NFATC1	TTTTCCATGGAAAA	0.46
BATF	BATF	TGATGACGTCATCA	1.14
NR2F6	NR2F6	GAGGTCAAAGGTCA	0.26
RXRA	RXRA	GGGGTCAAAGGTCA	0.2
RXRB	RXRB	GGGGTCAAAGGTCA	0.06
RXRG	RXRG	GGGGTCAAAGGTCA	1.54
PDX1	IPF1	GAATTAATGACC	4.72
RARA	RARA	TGACCTCAAATGACCTTT	0.25
SIX5	SIX5	TGGGAAATGTAGTTT	0.46
NR2F6	NR2F6	GAGGTCAAAAGGTCA	0.26
FOXJ3	FOXJ3	AAAAAGTAAACAAACCC	0.47
NKX2-8	NKX2-8	CTCAAGTGG	2.47
ATF3	ATF3	TGACGTCA	0.73
TRIM28	TRIM28	TGAGTCATCA	0.1
CUX1	CUTL1	GGGATCGATC	0.19
NFIL3	NFIL3	ATGTTACATAA	0.76
ATF3	ATF3	GGCGCGCGGCGGTGACGTGAC	0.73
MYC	MYC	AAATCACGTGATAT	0.58
NR2F6	NR2F6	GAGGTCAAAGGTCA	0.26
RXRA	RXRA	GGGGTCAAAGGTCA	0.2
RXRG	RXRG	GGGGTCAAAGGTCA	1.54
RXRB	RXRB	GGGGTCAAAGGTCA	0.06
THRB	THRB	GTGACCTTAATAAGGTCAC	0.82
CUX1	CUTL1	ACCGGTTGATCACCTGA	0.19
ESRRG	ESRRG	AAGGTCAGTCAAGGTCA	0.97
TP53	TP53	ACATGTCTATGACATGT	0.37
RFX2	RFX2	CGTTGCTAGGCAACG	0.45
RARA	RARA	AAGGTCAAAAGGTCA	0.25
SOX15	SOX15	ATGAATAACATTCAT	1.41
NR3C1	NR3C1	CCACCAAGAACACCATGTCCCCACCCC	0.35
RARB	RARB	AAAGGTCAAAAGGTCA	0.57
E2F2	E2F2	AAAATGGCGCCATTTT	2.7
THRA	THRA	GTGACCTCATAAGGTCAC	0.82
PRDM1	PRDM1	ATGACTCACC	0.99
HEY1	HEY1	GGTGACGTCA	0.8
HNF4	HNF4A	TGGACTTTGACCT	3.46
LHX9	LHX9	TAATTGGCAATTA	2.33
HOXA9	HOXA9	ACGGCCATAAAATTAAT	1.41
HOXB4	HOXB4	CGCGTTAATTAATTACC	0.57
PROP1	PROP1	CGAATTAATTAAGAAAC	1.38
RARG	RARG	AAGGTCAACAGAGGTCA	0.36
ATF7	ATF7	CGATGACGTCATCG	0.37
CREB3	CREB3	TGATGACGTCATCG	0.14
RXRA	RXRA	GGGGTCAAAGGTCA	0.2
BHLHE40	BHLHB2	GGAAGAGTCACGTGACCAATAC	0.36
RFX3	RFX3	CGTTGCCATGGCAACG	0.52
RARG	RARG	AAGGTCAAAAGGTCAA	0.36
ATF3	ATF3	ATGACGCATACCCCC	0.73
CUX1	CUTL1	TAATGATGATCACTA	0.19
KLF12	KLF12	AATAAGGGCGTGGTC	0.54
SOX2	SOX2	ATGAATAACATTCAT	1.85
TCF7L2	TCF7L2	CTTTGA	0.24
HINFP	MIZF	GCGGACGTTGAACGTCCGC	0.12
HNF4	HNF4A	GGGGTCAA	3.46
GFI1	GFI1	GGCATATGCTGTGATTTATTTTGT	2.89
NFIL3	NFIL3	CGTTACATAACG	0.76
CREB5	CREB5	AATGACGTCACC	0.65
RUNX1	RUNX1	TGTGGT	0.81
NKX2-3	NKX2-3	TTCAAGTGGT	4.14
NKX2-5	NKX2-5	CTTAATTG	4.45
HNF4	HNF4A	GGGGTCAAAGGTCA	3.46
HOXD13	HOXD13	AGAATTTTATTGGTAG	3.15
RFX2	RFX2	CGTTGCCATGGCAACG	0.45
RFX2	RFX2	CGTTGCCATGGCAACC	0.45
RFX3	RFX3	CGTTGCCATGGCAACC	0.52
HOXD13	HOXD13	GCTCGTAAAAC	3.15
TBX20	TBX20	GAAAAGGTGTGAAAG	3.26
HNF4	HNF4A	TTGACCTTTGGACCC	3.46
SOX1	SOX1	ATGAATAACATTCAT	2.39
EMX2	EMX2	ACCACTAATTAGTGGAC	1.64
NR3C1	NR3C1	GTTGCGGGTACAGAGTGTTCTAGGGAA	0.35
SOX10	SOX10	ACAAAG	1.7
PPARA	PPARA	GGGTCAAAGGTCA	0.54
NANOG	NANOG	GGAAATGGGCCC	0.56
HLTF	SMARCA3	ATATAAGGTT	0.99
NFATC1	NFATC1	AGGGAAAATAATTTTCCATT	0.46
HOXC11	HOXC11	GGTCGTAAAAT	2.21
ZSCAN4	ZSCAN4	ACGTATGTGCACATCTG	1.4
ATF3	ATF3	GGCTGACGTCACAG	0.73
HNF4	HNF4A	GGGGCAAAGTTCAA	3.46
XBP1	XBP1	GATGACGTGGCATT	0.89
NR2F6	NR2F6	GAGGTCAAAGGTCA	0.26
MSX1	MSX1	CCAATTAA	1.01
TAL1	TAL1	TCGAACAGATGGTGAC	2.37
CRX	CRX	CGTTGGGGATTAGCCT	3.52
TBX21	TBX21	GGTGTGATATCACACC	1.84
RARG	RARG	GAGGTCAAAAGGTCAC	0.36
SRF	SRF	CTGGCCATATATGGC	0.37
IRF4	IRF4	CCGAAACCGAAACTA	3.02
SOX15	SOX15	ATCAATAACATTGAT	1.41
SRY	SRY	AACAATAACATTGTT	2.8
RARG	RARG	TGACCTTTAGTTGACCTT	0.36
MYC	MYC	GCCACGTGAC	0.58
NKX2-3	NKX2-3	ACCACTTGAA	4.14
HNF4	HNF4A	GGGTCAAAGGTCA	3.46
TBX5	TBX5	AAAGGTGTGAAA	2.48
ZBTB7A	ZBTB7A	TTCGGTGGTCGC	0.2
HOXA11	HOXA11	GGTCGTAAAATT	2.71
RFX3	RFX3	TTAATCGGTTGCTAAGGGTCACA	0.52
HOXD12	HOXD12	CAAGGTCGTAAAATCTT	2.8
PAX7	PAX7	CGAACTAATTAGTACTA	3.79
RARG	RARG	GAGGTCAAAAGGTCACA	0.36
SRF	SRF	TTCCATATATGGAA	0.37
MEOX2	MEOX2	CTAATCATCATTAA	1.36
CEBPB	CEBPB	AGCCAATCA	0.8
HOXA3	HOXA3	ACAATTACG	0.77
TBX21	TBX21	TCACACCTTTTAGGTGTGA	1.84
NKX2-1	TITF1	AATTTCAAGTGGCTTA	3.35
NFATC1	NFATC1	TTTCCATTATGGAAA	0.46
HNF4	HNF4A	GAGGTCAAAGGTCAA	3.46
SOX15	SOX15	AACAATAACATTGTT	1.41
POU5F1	POU5F1	TTGCATATTCAT	0.36
SOX1	SOX1	TCAATAACATTGA	2.39
ATF3	ATF3	CGATGACGTCA	0.73
MSX2	MSX2	CCAATTAA	1.99
NR2C2	NR2C2	GAGGTCAAAGGTCA	0.21
NKX2-2	NKX2-2	AATTTTCAAGTGGTTAA	2.41
HNF1B	TCF2	ACGGCTAGTTAACAGCT	2.68
CUX1	CUTL1	ATCGATCAGTTATCGAT	0.19
RARB	RARB	AGGTCAACTAAAGGTCA	0.57
SRY	SRY	GTAAACAATAGA	2.8
CUX1	CUTL1	CACCAATATGTATGG	0.19
RFX2	RFX2	CGTTGCTAGGCAACG	0.45
RORA	RORA	ATGACCTTGATAT	1.08
AIRE	AIRE	ATTTAACCAATATAACCAATTAATAA	2.11
TAL1	TAL1	GGGAACAGATGGTCTC	2.37
HOXC11	HOXC11	TAAAGTCGTAAAATAG	2.21
RFX5	RFX5	CGTTACCATGGCAACG	0.2
TBX21	TBX21	GGTGTGAATTCACACC	1.84
TFAP2	TFAP2A	GGTGAGTCAC	3.07
GFI1	GFI1	CAGTGATTTG	2.89
E2F2	E2F2	AATTTTGGCGCCAAAATG	2.7
HNF4	HNF4A	GGTCAAAGTTCAT	3.46
FOXJ3	FOXJ3	GTAAACATAAACA	0.47
RXRA	RXRA	AAAGGTCAAAGGTCAAC	0.2
SOX15	SOX15	TAGTGAACAATAGATTT	1.41
ZSCAN4	ZSCAN4	TTTTATGTGCACATGTA	1.4
GSC	GSC	TAAAGGGATTAACGATT	1.04
IRX4	IRX4	AATATACATGTAAAACA	2.38
NKX3-1	NKX3-1	TACTAAGTACTTAAATG	3.02
SIX5	SIX5	AATGGGGTATCACTTTT	0.46
POU2F2	POU2F2	AAATATGCAAATCAC	1.18
SOX5	SOX5	TTTAGAACAATAAAAT	0.72
HOXA11	HOXA11	TAAAGTCGTAAAACAT	2.71
NR3C1	NR3C1	AGGGGAGGTACACGGTGTTCTTTTGGG	0.35
SRF	SRF	CCTTATAAGG	0.37
MEOX2	MEOX2	AGTAATTAAC	1.36
POU2F3	POU2F3	TTGCATATTCAT	2.4
DBP	DBP	TGTTACGTAATA	0.45
HOXA10	HOXA10	GGTCGTAAAAAT	1.79
E2F2	E2F2	AAAAATGGCGCCAAAATG	2.7
TBX2	TBX2	GGTGTGAAATTTCACACC	0.95
RARB	RARB	AAAGGTCACCAGAGGTCA	0.57
RXRA	RXRA	TGAACTCT	0.2
RFX5	RFX5	TACCATAGCAACGGT	0.2
RARA	RARA	AGGGTCAAAAGGTCA	0.25
SIX5	SIX5	AATAGGGTATCATATAT	0.46
ZNF8	ZNF8	TTAGGGTACGCCAAAGA	0.28
SIX5	SIX5	GATAGGGTATCACTTAT	0.46
SIX5	SIX5	AATAGGGTATCAATTAT	0.46
SIX5	SIX5	AATAGGGTATCAATATT	0.46
SOX2	SOX2	GAACAATGTTATTGTTC	1.85
TBX19	TBX19	TTTCACACCTAGGTGTGAAA	0.4
FOXP3	FOXP3	GTAAACA	1.49
DLX2	DLX2	CTGAAGTAATTATTCC	3.86
HOXA13	HOXA13	AAACCTCGTAAAATTT	2.51
RFX5	RFX5	CGTTGCCATGGCAACG	0.2
TCF7L2	TCF7L2	ATGAGTCATC	0.24
TBX20	TBX20	AGGTGTGAAATTCACACCT	3.26
ATF2	ATF2	GGTGACGTAACT	0.32
CEBPD	CEBPD	AATTGCGTCACT	0.52
DBP	DBP	CATTACGTAACA	0.45
MYC	MYC	AGATCACGTGATCT	0.58
BPTF	FALZ	ACCCACAACACATA	0.51
BARHL1	BARHL1	GCTAAACGGT	4.19
BARHL1	BARHL1	AGCAATTAGC	4.19
DLX1	DLX1	GATAATTAGG	2.83
EN1	EN1	GAACACTACTT	1.88
ZBTB7A	ZBTB7A	ATTTTTGGGGGGCTT	0.2
HESX1	HESX1	CTAATTGGCAATTAA	0.63
SOX1	SOX1	AACAATAACATTGTT	2.39
ATF3	ATF3	TGACGTCA	0.73
DLX5	DLX5	GTAATTAT	2.13
HNF1A	TCF1	ACTTAGTTAACTAAAAA	1.63
NKX2-8	NKX2-8	TTTTAAGTACTTAAATT	2.47
CTCF	CTCF	AGCGCCACCTAGTGGTA	0.09
MYBL1	MYBL1	GGCCGTTATAACCGTTA	0.89
CDC5L	CDC5L	GATTTAACATAA	0.42
TAL1	TAL1	CTGAACAGATGGTCGG	2.37
NR2F2	NR2F2	AGGGGTCAAGGGCTCA	0.64
HOXA2	HOXA2	AAGGTAATTAGCTCAT	1.31
HOXB13	HOXB13	AACCCAATAAAATTCG	4.05
FOXJ3	FOXJ3	GTAAACATAAACA	0.47
DLX1	DLX1	CCAATTAC	2.83
ATF3	ATF3	GTGACGTCA	0.73
HLF	HLF	GGTTACGTAATG	0.82
SRF	SRF	ATTACCATATATGGGCAT	0.37
PBX3	PBX3	AGCCAATGAG	0.37
NR3C1	NR3C1	GGTGAGTCAC	0.35
TCF12	TCF12	TGAGTAAACA	0.25
NKX2-2	NKX2-2	TTAAGTGGTT	2.41
HOXA2	HOXA2	GGTAATTAGG	1.31
SOX2	SOX2	GAACAATGGTATTGTTC	1.85
NKX2-3	NKX2-3	CATTAAGTACTTAAAG	4.14
SRY	SRY	AACAATATTCATTGTT	2.8
MEOX2	MEOX2	GTAATTAC	1.36
PDX1	IPF1	CTAATTAC	4.72
RUNX2	RUNX2	TGTGGTTT	1.1
PDX1	IPF1	GACTCTAATGACCCA	4.72
MSX2	MSX2	GCAATTAAAAACCAATTA	1.99
HOXA5	HOXA5	ACGGTAATTAGCTCAG	1.67
HOMEZ	KIAA1443	CTTAAAAACGATGTTTT	0.1
SRF	SRF	GCCATATATGGT	0.37
POU3F3	POU3F3	ATGAATATTCAA	2.44
TEF	TEF	TGTTACGTAATA	0.47
HNF1A	TCF1	AGTTAATCATTAACT	1.63
SOX17	SOX17	AACAATTGCATTGTT	0.63
HNF4	HNF4A	GGGTCAAAGGTCA	3.46
HNF1	TCF1	ACTGTTAATTATTAACCA	1.63
RARA	RARA	GAGGTCAAAAGGTCAATG	0.25
NKX3-1	NKX3-1	TTAAGTGGT	3.02
HOXC8	HOXC8	ACGTTAATTACCCCAA	1.87
XBP1	XBP1	CAGAAAGATGACGTGTCATTTAAT	0.89
HLF	HLF	ATTACGTAAC	0.82
CUX1	CUTL1	TAATCGATAA	0.19
MSX2	MSX2	CCAATTAA	1.99
GMEB2	GMEB2	TTACGTAA	0.07
HNF1B	TCF2	GTTAATCATTAAC	2.68
SOX5	SOX5	AAACAAT	0.72
TBX21	TBX21	TCACACCTTAAAGGTGTGA	1.84
PRRX1	PRRX1	AGTAGTTAATTAGTTAC	0.96
MEOX2	MEOX2	TTAATTACGGTAATTAC	1.36
SOX2	SOX2	TATCAATAACATTGATA	1.85
TBX5	TBX5	AGGTGTGAAATTTCACACCT	2.48
POU2F2	POU2F2	AATTAGCATACA	1.18
HNF4	HNF4A	GGGGGCAAAGGTCAC	3.46
AIRE	AIRE	TAACCAATATAACCAATTAATAACC	2.11
MSX1	MSX1	CCAATTAG	1.01
MYBL2	MYBL2	ACCGTTAAAACCGTTA	1.85
SOX3	SOX3	AAACAATGACATTGTTT	3.01
MEF2B	MEF2B	GCTATAAATAGC	0.34
HNF4	HNF4A	AGGCCAAAGGTCA	3.46
GMEB2	GMEB2	TACGTCAGTTACGTA	0.07
HNF4	HNF4A	AGGTTCAAAGGTCA	3.46
HNF4	HNF4A	AGGTTCAAAGGTCA	3.46
ATF2	ATF2	TTACGTAA	0.32
DLX2	DLX2	CCAATTAC	3.86
HOXC13	HOXC13	AAAGCTCGTAAAATTT	3.05
SOX7	SOX7	AACAATGTTCATTGTT	0.58
EP300	EP300	CAAAGTAAACA	0.18
KLF13	KLF13	CAAAAAGGGGCGTGGCAT	0.3
RORA	RORA	CAAAGGTCAAATTGAGGTCA	1.08
ATF3	ATF3	CGTTGACGTCAC	0.73
EN2	EN2	CCCAATTAGC	3.61
HOXD3	HOXD3	AGTAATTAAC	1.75
HNF4	HNF4A	ATTGGACTTTGACCCC	3.46
SRY	SRY	AAACAAA	2.8
SOX2	SOX2	CATCAATAACATTGATC	1.85
HLF	HLF	GATTACGTAACC	0.82
NKX2-5	NKX2-5	AAATTCAAGTGGCTTA	4.45
HDAC2	HDAC2	TAAGTAAACA	0.38
EMX2	EMX2	GCTAATTAGC	1.64
HOXB2	HOXB2	AGTAATTAAC	0.73
MYBL1	MYBL1	ACCGTTAACGGT	0.89
NR3C1	NR3C1	GGGTACATAATGTTCCC	0.35
FOXJ3	FOXJ3	GTAAACAA	0.47
EN2	EN2	GCTAATTAGC	3.61
BATF	BATF	GAAATGAGTCA	1.14
MYBL1	MYBL1	ACCGTTAAACGG	0.89
YY1	YY1	GTTCAAAAATGGTGTTC	0.09
SOX3	SOX3	AATCAATAACATTGATC	3.01
MSX2	MSX2	GCAATTAAAAACCAATTA	1.99
OLIG3	OLIG3	AACATATGGT	2
HOXB3	HOXB3	GCTAATTAGT	0.87
NKX3-1	NKX3-1	ACCACTTAA	3.02
FOXD3	FOXD3	GAATGTTTGTTT	1.28
ONECUT1	ONECUT1	AAAAAATCGATAAT	3.32
VDR	VDR	GAGTTCATCGGGTTCA	1.08
LHX2	LHX2	TAATTAGCGTAATTA	2.76
NEUROG2	NEUROG2	GACATATGTT	3.63
POU3F4	POU3F4	GAATTAATTAATTAATT	2.76
RARG	RARG	AAGGTCACCAGAGGTCA	0.36
ZNF232	ZNF232	ATGTTAAATGTAGATTAAG	0.15
MYC	MYC	AAACCACGTGGTTT	0.58
VENTX	VENTX	CGCTAATCGGAAAACGATTAG	0.49
VENTX	VENTX	ACCGATTAG	0.49
IRF6	IRF6	CTGATCGAAACCAAAGT	0.92
PRRX2	PRRX2	AAAGCTAATTAGCGAAA	1.07
SHOX2	SHOX2	CACAATTAATTAACGCG	2.39
HOXA2	HOXA2	GCTAATTAGT	1.31
ARID3A	ARID3A	ATTAAA	0.9
ATF2	ATF2	TGACGTTA	0.32
EN1	EN1	CTAATTAG	1.88
HNF1B	TCF2	AGTTAATCATTAACT	2.68
TEF	TEF	ATGTTAACATAA	0.47
EMX1	EMX1	GCTAATTAGC	2.44
MEOX1	MEOX1	GCTAATTAAC	1.23
EN1	EN1	CAATTAC	1.88
PHOX2A	PHOX2A	TAATTAAATTA	3.72
PRRX2	PRRX2	AGGTTAATTGGGTAAA	1.07
SOX1	SOX1	AATCAATTCAATAATT	2.39
LMX1A	LMX1A	CGAATTAATTAAAAACC	1.34
FOXJ3	FOXJ3	GTAAACAA	0.47
SRF	SRF	TGACCATATATGGTCA	0.37
NEUROG2	NEUROG2	GACATATGTT	3.63
EN2	EN2	GTTAATTGGA	3.61
SRF	SRF	GCCCATATATGG	0.37
HNF1B	TCF2	GTTAAATATTAA	2.68
LHX1	LHX1	CGAATTAATTAATAATG	3.24
FOXD3	FOXD3	GTAAACA	1.28
SOX7	SOX7	AATAAAGAACAATAGAATTTCA	0.58
EN1	EN1	GCTAATTGGG	1.88
FOXF2	FOXF2	GGATTGTTTACGTTTG	1.56
BARX2	BARX2	TAAGTAATTAGTTATA	2.53
FOXD3	FOXD3	GATTGTTTGTTT	1.28
MSX1	MSX1	GCAATTAAAAACCAATTA	1.01
IRF4	IRF4	TTTGGTTTCGATACG	3.02
MYBL2	MYBL2	GACCGTTTAACGGTT	1.85
LMX1B	LMX1B	CTAATTAA	2.57
VSX2	CHX10	CTAATTAG	1.38
OLIG2	OLIG2	AACATATGGT	2.24
NR3C2	NR3C2	GGGAACACAATGTTCCC	0.6
MEF2D	MEF2D	ACTATAAATAGA	0.43
OLIG2	OLIG2	ACCATATGGT	2.24
LHX2	LHX2	GTTCACTAATTAGTTTA	2.76
LHX9	LHX9	CCAATTAA	2.33
VDR	VDR	TGAACCCGATGACCC	1.08
LHX3	LHX3	AATTAATTAA	2.28
HOXA1	HOXA1	GGTAATTAAC	0.71
RREB1	RREB1	GGGGTGGTTTGGGG	0.58
ONECUT1	ONECUT1	AAAAAATCGATAAT	3.32
NKX2-5	NKX2-5	TTAATTG	4.45
BARHL1	BARHL1	GAATTAATTGGTTGTT	4.19
VDR	VDR	TGAACTCAATGAACTC	1.08
HOXB6	HOXB6	AAGGTAATTACCAATA	1.32
FOXP1	FOXP1	ATAAAAAACAACACAAATAA	0.38
PROP1	PROP1	TAATTAGATTA	1.38
VSX2	CHX10	TGCGCTAATTAGCC	1.38
EN1	EN1	TAATTAAGCAATTA	1.88
MYB	MYB	ATGGAAACCGTTATTTT	2.57
LMX1A	LMX1A	TTAATTAA	1.34
HOXD3	HOXD3	TTGAGTTAATTAACCT	1.75
MYBL1	MYBL1	TTAACGGTTTT	0.89
MYBL2	MYBL2	ATAACCGTTAA	1.85
LHX2	LHX2	GTTAATTAGT	2.76
LHX4	LHX4	TTAATTAA	0.44
FOXF2	FOXF2	CAAACGTAAACAAT	1.56
ATF3	ATF3	ACGATGACGTCATCGA	0.73
POU2F2	POU2F2	ATGTATTAATTAAGTA	1.18
DUX4	DUX4	CGACCCAATCAACGGTG	0
SRY	SRY	GTAAACAAT	2.8
FOXD3	FOXD3	AGTAAATATTAACT	1.28
PRRX2	PRRX2	TTAATTAG	1.07
CEBPB	CEBPB	TGTTTGGTAAGTT	0.8
PAX6	PAX6	GTCAATTAATTAATCA	2.66
HNF1	TCF1	TGGTAATTATTAACC	1.63
LHX3	LHX3	GATTAATTAATTT	2.28
ALX4	ALX4	TTAATTTAATTAG	1.62
MSX2	MSX2	CAAAACCAATTAATTT	1.99
LHX3	LHX3	ATTATTTAATTAATTAC	2.28
PRRX1	PRRX1	TAATTAGATTA	0.96
HNF1	TCF1	TTGGTTAATAATTAACT	1.63
EMX1	EMX1	TAATTAGCTAATTA	2.44
EN1	EN1	TAATTGACCAATTA	1.88
SHOX2	SHOX2	CCAATTAA	2.39
SHOX2	SHOX2	CTAATTAA	2.39
POU3F2	POU3F2	CAAACTAATTAATTATC	2.72
ISL2	ISL2	AAATTAATTGATTTTG	1.64
POU3F1	POU3F1	GAATTAATTAATTAATT	1.54
LMX1B	LMX1B	TTAATTAA	2.57
EMX2	EMX2	TAATTAGCTAATTA	1.64
POU1F1	POU1F1	GATTAATTAATTAAGTC	1.03
PRRX1	PRRX1	CCAATTAA	0.96
MYC	MYC	CAAGTGACACGTGATACTTG	0.58
MYBL2	MYBL2	AACCGTTAACCGTT	1.85
CUX1	CUTL1	TATATCGATTATTTT	0.19
PRRX1	PRRX1	CTAATTAA	0.96
PRRX2	PRRX2	CCAATTAA	1.07
LHX4	LHX4	CAAAGCTAATTAGTTTA	0.44
PAX7	PAX7	TAATCGATTA	3.79
SOX17	SOX17	ATAAACAATTAATCA	0.63
HNF1A	TCF1	GGTAATTATTAACC	1.63
PROP1	PROP1	TAATTTAATTA	1.38
HESX1	HESX1	GCCAATTAGC	0.63
MYBL1	MYBL1	TTGAAAACCGTTAATTT	0.89
LMX1B	LMX1B	CAAATTAATTAAAAACT	2.57
PAX3	PAX3	TAATCGATTA	2.17
PAX7	PAX7	TAATCGATTA	3.79
RAX	RAX	GCCAATTAAC	2.14
SRY	SRY	TATAATTATAATATTC	2.8
ALX4	ALX4	TTAATTTAATTAT	1.62
ARID3A	ARID3A	GGGTTTAATTAAAATTC	0.9
TLX2	TLX2	TAATTAATTAATAACTT	1.35
ELF2	ELF2	TAGCAGGAAGTGAGT	0.31
TEAD1	TEAD1	GGCGCAGGAATGTG	0.8
TEAD3	TEAD3	TAGAGCAGAAATATC	1.1
ETV4	ETV4	CAGGAAGT	0.75
ETS2	ETS2	GCGGGAAGTGG	0.5
MYF6	MYF6	GCAGCTG	4.18
TFDP1	TFDP1	AAATGGCGGGAAAC	0.32
ZNF263	ZNF263	GGGGAGGAGGGAGGGGAGGAG	0.05
E2F4	E2F4	GGCGGGAAATTTGAA	0.19
MYOG	MYOG	GCAGCAGCTGTCA	3.79
ELK1	ELK1	ACCGGAAGT	0.33
GABPA	GABPA	CGCCGGAAGTG	0.53
EGR4	EGR4	GGCGGCAGGGC	2.88
UBP1	UBP1	GCAGAGA	0.2
MECP2	MECP2	CCCGGAG	0.4
ZBTB1	ZBTB1	GTTGCGGGAC	0.4
TCF4	TCF4	CCAGGTGCA	0.56
ELF3	ELF3	GGCAAACAGGAAAT	2.14
SNAI1	SNAI1	CCAGGTGG	0.62
MBD2	MBD2	GGGGCCGGAGG	0.56
MYBL2	MYBL2	TGCAGGTTGA	1.85
GCM1	GCM1	AATACCCGCATGTG	4.84
BHLHE41	BHLHB3	ACCGGGTCACGTGCAGAGGG	0.89
TCF12	TCF12	GCAGCAGCTGT	0.25
STAT1	STAT1	TTTCCAGGAAA	0.33
ELK3	ELK3	CCCAGGAAGTGC	0.42
STAT5A	STAT5A	TTTCCAGGAATT	0.41
PAX2	PAX2	TGTCACGCATGACTGAAC	3.57
NEUROD1	NEUROD1	CGGCAGATGGCC	3.68
DNMT1	DNMT1	GGCCGCGGGG	0.29
STAT6	STAT6	TTCCCAGGAATTT	0.28
PAX6	PAX6	TTCACGCTTGA	2.66
NR1I3	NR1I3	GGGGTCAGGAAAGTTCAG	0.63
HLTF	SMARCA3	TAGGGCTGCAAA	0.99
ETV5	ETV5	GACAGGAAGTAAC	0.54
ETV7	ETV7	GCCACAGGAAGTAACAC	0.67
TWIST1	TWIST1	ACCCAGGTGG	1.49
ERG	ERG	ACCGGAAATCC	0.59
NR2C1	NR2C1	GGCCAGAGGTCAG	0.25
PPARD	PPARD	TAGGACAAAGGTCA	0.31
RARB	RARB	GAGGTCAGGGC	0.57
MAF	MAF	GTCAGCAA	0.38
MAFG	MAFG	CATGACT	0.29
FOSL2	FOSL2	CAGGATGAGTCACC	0.43
ELK4	ELK4	CCGGAAGTGG	1.63
TGIF1	TGIF	TGTCAGGTGTCACCTG	0.34
SMAD2	SMAD2	CAGACGGACAC	0.17
PAX5	PAX5	GCAGCCAAGCGTGAC	2.9
ID2	ID2	GCACGTGA	0.31
SOX2	SOX2	ATTTGCATAACAATGG	1.85
POU5F1	POU5F1	ATTTGCATAACAAAGGA	0.36
PGR	PGR	TACAGACTGTTCT	1.57
RBPJ	RBPSUH	CGTGGGAAA	0.3
SPIB	SPIB	AAAAAGAGGAAG	2.51
E2F2	E2F2	GGCGCGAAAC	2.7
TFCP2	TFCP2	GCCTGAACTGGCCAGA	0.09
CIC	CIC	AGTCAGCAAA	0.21
ARNT2	ARNT2	GGCGTGGGAGGC	1.76
BACH2	BACH2	TGACTCAGCA	1.62
ZNF76	ZNF76	GCAAGGCATGATGGGAAATC	0.14
BHLHE40	BHLHB2	GCACGTGACC	0.36
MITF	MITF	ATCACATGAC	0.88
JUNB	JUNB	AAGGATGAGTCACCG	0.75
ZBTB7A	ZBTB7A	GGGCAGGGGTCTCGG	0.2
HES1	HES1	CCGCCACGAGCCC	0.46
MLXIP	MLXIP	GCACGTGT	0.67
AHR	AHR	GCACGCAAC	0.96
MAFB	MAFB	CCGTCAGCA	1
SMARCC2	SMARCC2	GGACTACAACTCCCAGCAGGC	0.18
NFATC4	NFATC4	AGGAAAATTT	0.68
PURA	PURA	GGAAGGGGGGGGCAGGG	0.37
PTF1A	PTF1A	CAGGAAACAGAACAGCTGTCC	4.72
MAZ	MAZ	GGGGGGGGGAGGGAGGG	0.22
HOXA1	HOXA1	TTGATGGATG	0.71
STAT5B	STAT5B	TTTTCTGGGAATT	0.22
ARNT	ARNT	GCACGTGA	0.21
THRB	THRB	GAGGTCAGGTCAGGTCA	0.82
TFAP2B	TFAP2B	GCCCCCGGGC	2.22
THRA	THRA	TTCAGGTCAG	0.82
REST	REST	TTCAGCACCATGGA	0.52
NKX2-8	NKX2-8	TTCAAGGAC	2.47
BCL11A	BCL11A	AAGAGGAAGTGAAAC	1.1
ZNF148	ZNF148	GGGGTGGGGGAGGGG	0.42
ZNF350	ZNF350	ACGGGGCGCAGGGATTTGTTGCCC	0.36
HEY2	HEY2	GGGGGCACGTGGCATTA	1.01
NHLH2	NHLH2	CGCAGCTGTG	2.55
SMAD3	SMAD3	GGCCAGACAC	0.19
ZBTB3	ZBTB3	AATGCAGTG	0.21
NFE2L1	NFE2L1	AATGACT	0.56
PRRX1	PRRX1	CAGATTA	0.96
HESX1	HESX1	AGGCCACGTGCCGGAT	0.63
HIVEP2	HIVEP2	GGTAGGGAAACCCC	0.86
HOXB1	HOXB1	TGATGGATGG	3.1
RARA	RARA	GAGGTCA	0.25
ETS1	ETS1	GAACTACAATTCCCAGAAGGC	0.88
PLAG1	PLAG1	GGGGGCATCAGGAGGGG	0.63
NR3C1	NR3C1	GAACAGAATGTTCC	0.35
STAT3	STAT3	CAGGTGATTTCCGGGAAATG	0.18
KLF1	KLF1	CAGGGTGTGGC	3.83
BRCA1	BRCA1	GTTCTCGCGAGATTT	0.73
HIF1A	HIF1A	CCGCACGTACGC	0.39
MYF5	MYF5	AGGGACAGCTGCA	3.42
BCL6	BCL6	AAAAGCTTTCTAGGAA	0.68
MAFF	MAFF	TTTGCTGAGTCAGCA	1.38
SMAD4	SMAD4	GGCCAGACA	0.2
ELF5	ELF5	ATAAGGAAGTA	3.02
HSF1	HSF1	GGGATTCGAACCCGGGAC	0.21
MAFK	MAFK	CTGAGTCAGCAATTT	0.85
DBP	DBP	GTTATGTAACA	0.45
MYCN	MYCN	CCACGTGG	2.32
MYOD1	MYOD1	GACAGCTGC	4.51
E2F1	E2F1	GGGGAGGGCGCGCGG	0.83
ZFY	ZFY	CAGGCCTCGGCCCC	0.75
ZNF238	ZNF238	CCGAAACATCTGGA	1.58
GFI1B	GFI1B	TGCAGTGATTT	3.83
E2F5	E2F5	CGCGCCAAAC	0.22
IRF4	IRF4	AATGTGGAAATGAGTCAG	3.02
NFE2	NFE2	CATGACTCAGCAATTTT	3.12
WT1	WT1	GCGGGGGCGGGGG	2.44
MYC	MYC	GAGCACGTGG	0.58
CTCF	CTCF	GTGGCCACCAGGGGGCGCTGT	0.09
SMAD1	SMAD1	GGCAGACAGGCT	0.22
EBF1	EBF	GTCCCCAGGGA	0.73
NPAS2	NPAS2	GGCACGTGTC	0.44
TFE3	TFE3	CCACATGACC	0.11
EGR1	EGR1	GTGCGGGGGCGGGGGGGGGG	0.91
IRF5	IRF5	TAAAGGAAAGCCAAAAGTGA	1.03
NR1D1	NR1D1	AAAAGTAGGTCAAA	0.48
NHLH1	NHLH1	AGGGACGCAGCTGCTCCCCA	0.78
NR0B1	NR0B1	GCGTGGGAGA	3.31
ATF5	ATF5	TAAGGAAGAAGG	2.19
NFE2L2	NFE2L2	CATGACTCAGCA	0.46
ZBTB7B	ZBTB7B	CGGAGAGGGGGAGGGGGGGGGC	0.27
PAX8	PAX8	GTCACTGAAGCGGG	3.75
HAND1	HAND1	AATGCCAGACCC	3.61
GATA1	GATA1	GCAGATAAGGA	3.76
MZF1	ZNF42	GGTGGGGAA	0.11
RFX5	RFX5	CCTAGCAACAGGTGA	0.2
STAT4	STAT4	TTTCCCAGAAAAG	1.49
MAFA	MAFA	GTGCTGACCCCGCAGCCTTCG	3.65
E2F3	E2F3	CGCGCGAAAC	0.2
RXRB	RXRB	TGAGGTCACA	0.06
SP3	SP3	GGGGGGGGGCGGGGCCGGGG	0.38
ATF6	ATF6	CCACGTCACCAC	0.16
HHEX	HHEX	GGGCAATAGA	1.71
GLIS3	GLIS3	GTGGGGGGTA	0.77
TFAP2C	TFAP2C	AGCCTCAGGGCATGG	1.95
SPI1	SPI1	AAAAAGAGGAAGTGG	1.59
POU1F1	POU1F1	ATATATTCATGAG	1.03
ZBTB6	ZBTB6	AGATGATAGAGCC	0.43
MLXIPL	MLXIPL	GCATGTGACACCGCCGTGG	1.21
NR4A1	NR4A1	AAAGGTCAC	0.83
SP4	SP4	GGGGCCAGGGGGGGGGCGGGGCCG	0.42
PBX3	PBX3	CTCTGATTGGCCGGC	0.37
GFI1	GFI1	GCTGTGATTT	2.89
ZNF219	ZNF219	GAGGGGGGCGGA	0.24
NR3C2	NR3C2	AAGAACAGGTTGTTGTA	0.6
KLF4	KLF4	TGGGCGGGGC	0.78
MYCL1	MYCL1	GCCACGTG	0.68
ZNF202	ZNF202	AAGGGGGGCA	0.47
IRF6	IRF6	GACCGAAACC	0.92
FUBP1	FUBP1	AAAAAAACACAA	0.15
PLAGL1	PLAGL1	CGGGGGGCCC	0.52
KLF6	KLF6	GGGGGCGG	0.42
CDX2	CDX2	AAGCCATAAAA	3.67
NFATC2	NFATC2	TGGAAAATT	0.51
KLF12	KLF12	TGGGCGTGGC	0.54
NANOG	NANOG	CCATTAAA	0.56
ZNF384	ZNF384	GGAAAAAATCGG	0.09
HOXB9	HOXB9	GGTCATAAAA	2.71
KLF2	KLF2	TGGGTGGGGC	0.49
POU3F2	POU3F2	CATAAATAAT	2.72
TP73	TP73	ACATGCCCAGACATG	1.4
NFYA	NFYA	TGGACCAATCAGCACTCT	0.28
BACH1	BACH1	GTCACGTG	0.56
HOXA2	HOXA2	CTCATTAGG	1.31
GMEB1	GMEB1	TGACGTACG	0.14
RELB	RELB	GGGGGATTTCCC	0.28
TLX1	TLX1	CGCCAAGGAGC	3.63
CRX	CRX	GGGATTAG	3.52
ZIC1	ZIC1	GGGGTGGTC	4.09
POU3F1	POU3F1	TTTGCATTACAATG	1.54
HOXB8	HOXB8	GCATTAATCAA	2.96
OTX2	OTX2	GTTAAGGGATTAAAG	3.88
MLL	MLL	GGGGGCGTAA	0.28
NR4A2	NR4A2	AAAGGTCAC	0.62
POU2F1	POU2F1	TATGCAAAT	0.19
MECOM	EVI1	AAGATAAGATAAGATA	1.25
MYB	MYB	CAGTTGG	2.57
RORA	RORA	AAAACTAGGTCA	1.08
NFATC3	NFATC3	TGGAAAACT	0.34
HOXC9	HOXC9	GGCCATAAATCAC	1.5
CEBPG	CEBPG	CAGATTGCAAAAT	0.48
IRX4	IRX4	AATTACAA	2.38
EGR2	EGR2	GGCGTGGGCGG	1.01
NFAT5	NFAT5	CATGGATTTTTCCAC	0.33
ZFP161	ZFP161	GTGCGCGCG	0.15
SOX11	SOX11	GAAAACAAT	4.29
TCF3	TCF3	ACCAGATGGTC	0.44
ESRRA	ESRRA	AGGTCACCGTGACCT	0.43
CBFB	CBFB	CAAACCACAGA	0.22
ESRRG	ESRRG	TCAAGGTCA	0.97
NFIL3	NFIL3	ATGCATTACATAAC	0.76
SOX6	SOX6	AAAACAATGG	0.8
SPZ1	SPZ1	CCCAGGGTAACAGCCG	3.53
ESRRB	ESRRB	TCAAGGTCA	2.66
HIVEP1	HIVEP1	GGGGATTTCCCA	0.3
SIM1	SIM1	GGTCACGTAC	2.65
HOXB6	HOXB6	TGCATCAATCATT	1.32
RARG	RARG	GGGGGTCACCCAGAGGTCAC	0.36
SOX13	SOX13	GAACAATG	0.54
SOX1	SOX1	AAAGATGAAT	2.39
PITX2	PITX2	TGGGATTAAA	2.73
HOXA13	HOXA13	CCAATAAAACC	2.51
TFEB	TFEB	GGTCACGTG	0.56
AR	AR	AAGAACAGAATGTTC	1.15
NR2F2	NR2F2	AAAGGTCA	0.64
ISL1	ISL1	CATTAAC	1.92
PPARG	PPARG	AAGTAGGTCAAAGGTCAC	1
RFX2	RFX2	GTTGCCATGGCAACCGCGG	0.45
IRF8	IRF8	GAGAAACTGAAACTG	1.54
BPTF	FALZ	GAAAACAACAAA	0.51
RFX1	RFX1	GTTGCCAGGGAA	0.13
DMRT1	DMRT1	AATGTATCAA	4.92
TBP	TBP	TATGCAAATA	0.1
CEBPD	CEBPD	AATTGTGCAAT	0.52
CGBP	CXXC1	TTAGCGG	0.07
PPARA	PPARA	AAGGTCA	0.54
SIX5	SIX5	GAGTTGTAGT	0.46
EPAS1	EPAS1	GTGCGTACGTGGG	1.38
HBP1	HBP1	TCAATGAAT	0.22
MEIS2	MEIS2	TTGACAGCTGTCA	0.55
NR2F6	NR2F6	AGGACAAAGTTCACTTGA	0.26
NR1I2	NR1I2	TGAGGTCAAAAAAGTTCAG	3.56
FOSB	FOSB	GATGAGTCAG	1.7
CUX1	CUTL1	AGGGGGATCGATGG	0.19
NFKB2	NFKB2	AGGGAGATTCC	0.3
REL	REL	TGGGGATTTCCC	0.47
MEIS1	MEIS1	TGACAGTTTTATG	0.73
KDM2B	FBXL10	GCGTAAATA	0.29
HOXA11	HOXA11	GGTCATAAA	2.71
GATA4	GATA4	ACAGATAAC	2.67
DDIT3	DDIT3	AAATGCAATCCCC	0.2
NFATC1	NFATC1	ATGGAAATTTCCA	0.46
TAL1	TAL1	GAACAGATGGTC	2.37
HSF2	HSF2	AGAATGTTCTAGAA	0.49
RFX6	RFXDC1	CCATGGCAAC	2.32
FOXA2	FOXA2	GCAAAGTAAACAGAG	2.58
SOX5	SOX5	TAACAATA	0.72
FOSL1	FOSL1	GGGTGACTCAT	1.06
TFCP2L1	TFCP2L1	GCCAGAACCGGTTTGAACCGG	2.05
SOX10	SOX10	ACAAAGA	1.7
HOXC8	HOXC8	GGGCATCAATCAAA	1.87
ATF3	ATF3	GGTCACGTGAC	0.73
GLI3	GLI3	TTGGGTGGTCC	0.73
PKNOX1	PKNOX1	AGCTTGATTGATG	0.22
TBX3	TBX3	AGGTAGAGAATTAGGTGATAAAAA	1.86
HOXD10	HOXD10	AATTAAAGCA	2.34
NR4A3	NR4A3	CAAAGGTCAG	0.93
MXI1	MXI1	GGAACCACGTG	0.3
GLI2	GLI2	GTGGGTGGTCT	0.91
RELA	RELA	CTGGGAAATCCCCT	0.07
SIX6	SIX6	GGTATCA	1.83
SIX3	SIX3	GTATCAC	1.49
HIC1	HIC1	GGGCAACCC	0.57
RUNX3	RUNX3	AACCACAAACCCCA	1.42
IRF9	ISGF3G	GAAAGCGAAACT	0.22
CREM	CREM	TGACGTCAGTG	0.4
GLI1	GLI1	CTGGGTGGTCT	0.92
GATA3	GATA3	CAGATAAGAATCTGT	2.16
PBX1	PBX1	AATTTGATTGATGGG	0.4
NFYC	NFYC	CAGCCAATCAGCGC	0.43
FOXA3	FOXA3	GCAAAGCAAACAA	2.98
NFKB1	NFKB1	GGGAAATTCCC	0.17
NR1H4	NR1H4	AGGTCATTGACCCT	2.82
SMARCC1	SMARCC1	GGGGGGTGACTCATC	0.17
SIX1	SIX1	ATGATACCCC	1.91
CEBPE	CEBPE	TTGCGCAATCTT	3.72
USF1	USF1	GCCACGTGACC	0.16
GATA6	GATA6	AAGATAA	1.38
ZSCAN4	ZSCAN4	TTTTCAGTGTGTGCA	1.4
SOX9	SOX9	AGAACAATGGG	1.05
CXXC1	CXXC1	CGTTGGC	0.07
ARNTL	ARNTL	TGGACACGTGACCC	0.32
RFX3	RFX3	TTACCATGGCAACC	0.52
SIX2	SIX2	GGGTATCA	1.73
HOXA9	HOXA9	TCATAAATCATC	1.41
NR5A2	NR5A2	TTCAAGGCCA	1.34
RXRA	RXRA	AGAGGTCA	0.2
SIX4	SIX4	ATGATACCC	1.72
ZHX1	ZHX1	TTACGTAA	0.64
ALX1	CART1	ATAATTGAATTA	1.91
NR2E3	NR2E3	AAAGTCAAAAGTCA	1.16
NKX2-1	TITF1	CTCAAGTGCT	3.35
HOXA5	HOXA5	CATTAATCAA	1.67
E4F1	E4F1	CGTGACGTC	0.04
HDX	CXorf43	GAAATCA	1
USF2	USF2	GGTCACGTGGCCCGG	0.18
HMGA2	HMGA2	AATAATCGCGAATAT	2.46
NKX3-1	NKX3-1	AATAAGTATATAA	3.02
RXRG	RXRG	GGTCAAAGGTCAC	1.54
RFX4	RFX4	CGTTGCCATGGCAACG	2.33
HOXB13	HOXB13	GCCCATAAAA	4.05
POU4F2	POU4F2	TATTAATGAGCTG	2.11
HINFP	MIZF	GCGCTAGCGGACGTTA	0.12
BATF3	SNFT	TGATGACGTCATCA	0.34
SRY	SRY	AAAACAAAA	2.8
DMRTC2	DMRTC2	AACATGTATAAAA	3.45
LCOR	MLR2	AGCCAAAATT	0.34
ONECUT1	ONECUT1	AAAAAATCAATAAA	3.32
BATF	BATF	TGAGTCATATCGAGA	1.14
ZNF423	ZNF423	GCACCCTTGGGTGCC	0.59
NEUROG1	NEUROG1	ACCATATGGT	2.41
RUNX1	RUNX1	TAACCACAAA	0.81
VDR	VDR	GAGGTCA	1.08
TCF21	TCF21	AACATATGG	2.19
CDX1	CDX1	ACATAAAT	1.44
XBP1	XBP1	TAATGACACGTC	0.89
SOX17	SOX17	GGACAATGAAGATTGTTG	0.63
IRF3	IRF3	GGAAAGCGAAACTGAAA	0.1
NFYB	NFYB	AAATGGACCAATCAG	0.62
HOXA7	HOXA7	AATCAATAGATTGGA	1.48
RORB	RORB	TAGGTCACC	2.41
IRF2	IRF2	GGAAAGTGAAAGCA	0.18
HOXD13	HOXD13	TTTATTAGGGA	3.15
HOXD3	HOXD3	TTAATGAC	1.75
NR2F1	NR2F1	GGTCAAAGGTCA	0.63
RUNX2	RUNX2	CAAACCACAAACCCC	1.1
ATF1	ATF1	GTGACGTCAC	0.31
TCF7	TCF7	AGAACAAAGCGC	3.79
PDX1	IPF1	GGTAATTAG	4.72
NR1H2	NR1H2	TAAAGGTCAAAGGTCAACG	0.14
HOXB7	HOXB7	CATTAATCAA	1.31
TEAD4	TEAD4	AGAGCTATTTTT	1.49
HOXB4	HOXB4	TTAATGACC	0.57
STAT2	STAT2	TTCAGTTTCATTTTC	0.12
PBX2	PBX2	TAAATTGATTGATGG	0.14
ZNF35	ZNF35	CAATAAACAA	0.23
IRF7	IRF7	GAAAGTGAAA	0.43
EMX1	EMX1	GGTAATTAGG	2.44
HMGA1	HMGA1	GTATTTT	1.03
GATA5	GATA5	TAAGAGATAACTTAGAT	1.97
TWIST2	TWIST2	ACCATATGTT	1.01
HOXA3	HOXA3	TTAATGACCT	0.77
FOXA1	FOXA1	AAAGCAAACA	3
SRF	SRF	TTGCCTTATTTGGCCATGG	0.37
YBX1	YBX1	GGGGATTGGCC	0.51
LEF1	LEF1	ATCAAAG	2.49
HLF	HLF	CTGTTACGTAATC	0.82
BARX2	BARX2	CAATTAATGA	2.53
CREB1	CREB1	TGACGTCAC	0.27
NKX2-3	NKX2-3	ACCACTTAA	4.14
SOX15	SOX15	AACAATG	1.41
ATF2	ATF2	AATGACGTCA	0.32
FOXO4	MLLT7	AATAAACAA	0.84
KLF9	KLF9	ACCGTTAT	0.63
CEBPZ	CEBPZ	AGCCAATCAGC	0.66
FOXJ3	FOXJ3	TAAACAAAAACAA	0.47
FOXF2	FOXF2	AAAAGTAAACA	1.56
VENTX	VENTX	TTAATTAG	0.49
SOX3	SOX3	AAAACAAT	3.01
LHX2	LHX2	CACTTTTAATTAG	2.76
MEF2C	MEF2C	ATGCCAAAAATAGCA	1.1
TBX2	TBX2	TGCCATCAGAGGTGTGAAAAGCGAC	0.95
MEF2D	MEF2D	GCTAAAAATAGC	0.43
FOXD3	FOXD3	TGTTTGTTT	1.28
HNF1B	TCF2	GGTTAATGATTAAC	2.68
BARHL1	BARHL1	ACCAATTAG	4.19
NKX2-2	NKX2-2	AAACCACTTAAA	2.41
CDC5L	CDC5L	GGGATTTAACATAAT	0.42
BHLHA15	BHLHB8	ACCATATGGT	2.86
HOXD9	HOXD9	AATTTTATGA	1.63
DLX2	DLX2	ATAATTAT	3.86
TEF	TEF	CATTTACATAAACA	0.47
PRRX2	PRRX2	CAATTAA	1.07
HOXD4	HOXD4	TCAATTAA	1.64
RREB1	RREB1	GGGGGGGGGGGTGGTTTGGGGT	0.58
HOXD1	HOXD1	TAATTAGC	1.36
VSX2	CHX10	TAATTAGCTAA	1.38
LHX4	LHX4	TAATTAG	0.44
PROP1	PROP1	GAGTAATTAATATAA	1.38
TLX2	TLX2	AACCAATTAA	1.35
FOXM1	FOXM1	AAAAACAAACAAC	1.24
LHX3	LHX3	AAAATTAATTAAT	2.28
MSX2	MSX2	ACAATTA	1.99
HMG20B	HMG20B	ATATATAATAA	0.23
ZFHX3	ATBF1	ATTAATAATTA	0.47
AIRE	AIRE	TTAACCAATATAACCAAT	2.11
FOXP3	FOXP3	AAACAAATT	1.49
ARID3A	ARID3A	AATTAATCGAAATCAAATTAAA	0.9
LHX1	LHX1	TAATTAATT	3.24
ARID3B	ARID3B	TTAATTAATAT	0.52
HNF1A	TCF1	GGTTAATAATTAACC	1.63
